# Supplementary material for: Personalized tremor control targeting for MR-guided focused ultrasound using tractography
Source: Brain Commun. 2026 Jun 22;8(3):fcag170. doi: 10.1093/braincomms/fcag170 (PMC13284421; doi:10.1093/braincomms/fcag170)
Supplement: fcag170_Supplementary_Data [file fcag170_supplementary_data.zip]

Archive with 3 entries (3 files):
- Supplementary_material.docx
- Supplementary_material_Code_analysis_code_pub.ipynb
- Supplementary_material_Code_LinReg_pub.ipynb
