# Supplementary material for: Personalized tremor control targeting for MR-guided focused ultrasound using tractography
Source: Brain Commun. 2026 Jun 22;8(3):fcag170. doi: 10.1093/braincomms/fcag170 (PMC13284421; doi:10.1093/braincomms/fcag170)
Supplement: fcag170_Supplementary_Data [file fcag170_supplementary_data.zip › Supplementary_material_Code_analysis_code_pub.ipynb]

# %% [markdown]
# **Data Analysis**

# %% [code]
import pandas as pd
%matplotlib inline
import matplotlib.pyplot as plt
from matplotlib import rcParams
import seaborn as sns
import numpy as np
from scipy import stats
from numpy.linalg import eig
from sklearn import linear_model
from sklearn.cluster import KMeans
import matplotlib.patches as mpatches
from matplotlib.lines import Line2D
from sklearn.preprocessing import StandardScaler, PolynomialFeatures
import itertools
from sklearn.metrics import mean_squared_error, get_scorer_names
from sklearn.model_selection import LeaveOneOut, cross_val_predict, cross_val_score
import string

# %% [code]
rcParams['font.serif'] = "Times New Roman"
rcParams['font.family'] = "serif"
sns.set_theme(font='serif')

# %% [code]
%run preprocessing_final_analysis_DAY_20240107.py
%run lesion_props_20240107.py

# %% [code]
from preprocessing_final_analysis_DAY_20240107 import final_per, final_day, final_week, N_patients, final_day_classi, orientation_col, forcounting
from preprocessing_final_analysis_DAY_20240107 import draw_plots, draw_plots_humon

from lesion_props_20240107 import lesion_prop, les_orientation_col

# %% [code]
##### Orientation Correction in lesion_prop  #####

for i in range(len(les_orientation_col)):
    ori = lesion_prop.loc[:, 'Orientation'].iloc[i]
    if final_day_classi.loc[:,'Treated hand'].iloc[i] == 2:
        les_orientation_col.iloc[i] = -ori

lesion_prop['Orientation'] = les_orientation_col

# %% [code]
##### Function for calculating the t-test and degrees of freedom #####

def ttest_df(sam_1, sam_2):
    mean_1 = np.mean(sam_1)
    var_1 = np.std(sam_1)**2
    n_1 = len(sam_1)

    mean_2 = np.mean(sam_2)
    var_2 = np.std(sam_2)**2
    n_2 = len(sam_2)

    t_val = (mean_1 - mean_2)/np.sqrt((var_1/n_1) + (var_2/n_2))
    a = (var_1)/n_1
    b = (var_2)/n_2
    df = ((a + b)**2) / ((a**2/(n_1-1)) + (b**2/(n_2-1)))

    return t_val, df


# %% [code]
print('# of success at 24M: %.2f' % len(final_day_classi[final_day_classi['classi score 24'] == 1]))
print('mean TR of success at 24M: %.2f' % np.mean(final_day_classi[final_day_classi['classi score 24'] == 1]['Tremor score 24 months after (Treated Hand)']))
print('std TR of success at 24M: %.2f' % np.std(final_day_classi[final_day_classi['classi score 24'] == 1]['Tremor score 24 months after (Treated Hand)']))
print('mean QOL(6M) of success at 24M: %.2f' % np.mean(final_day_classi[final_day_classi['classi score 24'] == 1]['Quality of life score 6 months after']))
print('std QOL(6M) of success at 24M: %.2f' % np.std(final_day_classi[final_day_classi['classi score 24'] == 1]['Quality of life score 6 months after']))

print('# of fail at 24M: %.2f' % len(final_day_classi[final_day_classi['classi score 24'] == 0]))

# %% [code]
df = final_day_classi[(final_day_classi['classi score 24'] == 1) & (final_day_classi['Diagnosis'] == 'ET')].copy()
print('ET patients:')
print('# of success at 24M: %.2f' % len(df))
print('mean TR of success at 24M: %.2f' % np.mean(df['Tremor score 24 months after (Treated Hand)']))
print('std TR of success at 24M: %.2f' % np.std(df['Tremor score 24 months after (Treated Hand)']))
print('mean QOL(6M) of success at 24M: %.2f' % np.mean(df['Quality of life score 6 months after']))
print('std QOL(6M) of success at 24M: %.2f' % np.std(df['Quality of life score 6 months after']))

# %% [code]
df = final_day_classi[(final_day_classi['classi score 24'] == 1) & (final_day_classi['Diagnosis'] == 'PD')].copy()
print('PD patients:')
print('# of success at 24M: %.2f' % len(df))
print('mean TR of success at 24M: %.2f' % np.mean(df['Tremor score 24 months after (Treated Hand)']))
print('std TR of success at 24M: %.2f' % np.std(df['Tremor score 24 months after (Treated Hand)']))
print('mean QOL(6M) of success at 24M: %.2f' % np.mean(df['Quality of life score 6 months after']))
print('std QOL(6M) of success at 24M: %.2f' % np.std(df['Quality of life score 6 months after']))

# %% [code]
print('# of success at 12M: %.2f' % len(final_day_classi[final_day_classi['classi score 12'] == 1]))
print('mean TR of success at 12: %.2f' % np.mean(final_day_classi[final_day_classi['classi score 12'] == 1]['Tremor score 12 months after (Treated Hand)']))
print('std TR of success at 12: %.2f' % np.std(final_day_classi[final_day_classi['classi score 12'] == 1]['Tremor score 12 months after (Treated Hand)']))
print('mean QOL(6M) of success at 12M: %.2f' % np.mean(final_day_classi[final_day_classi['classi score 12'] == 1]['Quality of life score 6 months after']))
print('std QOL(6M) of success at 12M: %.2f' % np.std(final_day_classi[final_day_classi['classi score 12'] == 1]['Quality of life score 6 months after']))

print('# of fail at 12M: %.2f' % len(final_day_classi[final_day_classi['classi score 12'] == 0]))

# %% [code]
sns.histplot(x=final_day_classi['Age'])
print(np.mean(final_day_classi['Age']))
print(np.std(final_day_classi['Age']))

# %% [code]
data = final_day_classi['classi score 3'].copy().dropna()
print("% suc at 3M: ", data[data == 1].count()/len(data))
print("% fail at 3M: ", data[data == 0].count()/len(data))


# %% [markdown]
## Lesion Volume - Success/Fail (box plots)

# %% [code]
## Area of lesion at the AC-PC level: (not percentage!!!)

print('mean lesion area ACPC level 12M: %.2f' % np.mean(lesion_prop[final_day['Tremor score 12 months after (Treated Hand)'] <= 0.4]['ACPC_Area']))
print('std lesion area ACPC level 12M: %.2f' % np.std(lesion_prop[final_day['Tremor score 12 months after (Treated Hand)'] <= 0.4]['ACPC_Area']))
print('min lesion area ACPC level 12M: %.2f' % np.min(lesion_prop[final_day['Tremor score 12 months after (Treated Hand)'] <= 0.4]['ACPC_Area']))
print('max lesion area ACPC level 12M: %.2f' % np.max(lesion_prop[final_day['Tremor score 12 months after (Treated Hand)'] <= 0.4]['ACPC_Area']))

print('mean lesion area ACPC level 24M: %.2f' % np.mean(lesion_prop[final_day['Tremor score 24 months after (Treated Hand)'] <= 0.4]['ACPC_Area']))
print('std lesion area ACPC level 24M: %.2f' % np.std(lesion_prop[final_day['Tremor score 24 months after (Treated Hand)'] <= 0.4]['ACPC_Area']))
print('min lesion area ACPC level 24M: %.2f' % np.min(lesion_prop[final_day['Tremor score 24 months after (Treated Hand)'] <= 0.4]['ACPC_Area']))
print('max lesion area ACPC level 24M: %.2f' % np.max(lesion_prop[final_day['Tremor score 24 months after (Treated Hand)'] <= 0.4]['ACPC_Area']))

# %% [code]
## Area of lesion at the AC-PC level: (not percentage!!!)

print('mean lesion volume 12M: %.2f' % np.mean(final_day[final_day['Tremor score 12 months after (Treated Hand)'] <= 0.4]['lesion volume']))
print('std lesion volume 12M: %.2f' % np.std(final_day[final_day['Tremor score 12 months after (Treated Hand)'] <= 0.4]['lesion volume']))
print('min lesion volume 12M: %.2f' % np.min(final_day[final_day['Tremor score 12 months after (Treated Hand)'] <= 0.4]['lesion volume']))
print('max lesion volume 12M: %.2f' % np.max(final_day[final_day['Tremor score 12 months after (Treated Hand)'] <= 0.4]['lesion volume']))

print('mean lesion volume 24M: %.2f' % np.mean(final_day[final_day['Tremor score 24 months after (Treated Hand)'] <= 0.4]['lesion volume']))
print('std lesion volume 24M: %.2f' % np.std(final_day[final_day['Tremor score 24 months after (Treated Hand)'] <= 0.4]['lesion volume']))
print('min lesion volume 24M: %.2f' % np.min(final_day[final_day['Tremor score 24 months after (Treated Hand)'] <= 0.4]['lesion volume']))
print('max lesion volume 24M: %.2f' % np.max(final_day[final_day['Tremor score 24 months after (Treated Hand)'] <= 0.4]['lesion volume']))

# %% [code]
## Area of lesion at the AC-PC level: (not percentage!!!)

print('mean lesion volume under ACPC 12M: %.2f' % np.mean(final_day[final_day['Tremor score 12 months after (Treated Hand)'] <= 0.4]['Lesion volume < ACPC']))
print('std lesion volume under ACPC 12M: %.2f' % np.std(final_day[final_day['Tremor score 12 months after (Treated Hand)'] <= 0.4]['Lesion volume < ACPC']))
print('min lesion volume under ACPC 12M: %.2f' % np.min(final_day[final_day['Tremor score 12 months after (Treated Hand)'] <= 0.4]['Lesion volume < ACPC']))
print('max lesion volume under ACPC 12M: %.2f' % np.max(final_day[final_day['Tremor score 12 months after (Treated Hand)'] <= 0.4]['Lesion volume < ACPC']))

print('mean lesion volume under ACPC 24M: %.2f' % np.mean(final_day[final_day['Tremor score 24 months after (Treated Hand)'] <= 0.4]['Lesion volume < ACPC']))
print('std lesion volume under ACPC 24M: %.2f' % np.std(final_day[final_day['Tremor score 24 months after (Treated Hand)'] <= 0.4]['Lesion volume < ACPC']))
print('min lesion volume under ACPC 24M: %.2f' % np.min(final_day[final_day['Tremor score 24 months after (Treated Hand)'] <= 0.4]['Lesion volume < ACPC']))
print('max lesion volume under ACPC 24M: %.2f' % np.max(final_day[final_day['Tremor score 24 months after (Treated Hand)'] <= 0.4]['Lesion volume < ACPC']))

# %% [markdown]
## DRT and Lesion area distribution:

# %% [code]
sns.histplot(data=lesion_prop.loc[:,'ACPC_Area'], binwidth=5)
plt.title("Distribution of Lesion Area", fontsize=24, fontweight='bold')
plt.show()

a = sns.histplot(x=lesion_prop.loc[:,'DRT_ndec_area'], hue=lesion_prop.loc[:,'protocol'], multiple='stack', palette='pastel', binwidth=10)
plt.xlabel('DRT area (AC-PC plane)')
plt.ylabel('Number of patients')
plt.title("Distribution of DRT Area", fontsize=24, fontweight='bold')
a.get_legend().set_title("Diffusion Directions")
plt.show()

a = sns.histplot(x=final_day_classi.loc[:,'Orientation'], hue=lesion_prop.loc[:,'protocol'], multiple='stack', palette='pastel', binwidth=10)
plt.xlabel('DRT Orientation')
plt.ylabel('Number of patients')
plt.title("Distribution of DRT Orientation", fontsize=24, fontweight='bold')
a.get_legend().set_title("Diffusion Directions")
plt.show()

sns.histplot(x=lesion_prop.loc[:,'DRT_ndec_area'], hue=final_day['Diagnosis'], multiple='stack', palette='pastel', binwidth=10)
plt.show()

sns.histplot(x=lesion_prop.loc[:,'num_fibers'], hue=final_day['Diagnosis'], multiple='stack', palette='pastel', binwidth=100)
plt.show()

sns.histplot(x=lesion_prop.loc[:,'num_fibers'], hue=lesion_prop.loc[:,'protocol'], multiple='stack', palette='pastel', binwidth=100)
plt.show()

## Print DRTT info - tract area:
print('Median DRTT area: %.2f' % np.median(lesion_prop.loc[:,'DRT_ndec_area'].dropna()))
print('Mean DRTT area: %.2f' % np.mean(lesion_prop.loc[:,'DRT_ndec_area'].dropna()))
print('STD DRTT area: %.2f' % np.std(lesion_prop.loc[:,'DRT_ndec_area'].dropna()))
print('Mean DRTT area (25 dir): %.2f' % np.mean(lesion_prop[lesion_prop['protocol'] == 25].loc[:,'DRT_ndec_area']).round(decimals=2))
print('STD DRTT area (25 dir): %.2f' % np.std(lesion_prop[lesion_prop['protocol'] == 25].loc[:,'DRT_ndec_area']).round(decimals=2))
print('Mean DRTT area (60 dir): %.2f' % np.mean(lesion_prop[lesion_prop['protocol'] == 60].loc[:,'DRT_ndec_area']).round(decimals=2))
print('STD DRTT area (60 dir): %.2f' % np.std(lesion_prop[lesion_prop['protocol'] == 60].loc[:,'DRT_ndec_area']).round(decimals=2))

## Print DRTT info - tract orientation:
print('Mean DRTT Orientation: %.2f' % np.mean(final_day_classi.loc[:,'Orientation'].dropna()))
print('STD DRTT Orientation: %.2f' % np.std(final_day_classi.loc[:,'Orientation'].dropna()))
print('Mean DRTT Orientation (25 dir): %.2f' % np.mean(final_day_classi[lesion_prop['protocol'] == 25].loc[:,'Orientation']).round(decimals=2))
print('STD DRTT Orientation (25 dir): %.2f' % np.std(final_day_classi[lesion_prop['protocol'] == 25].loc[:,'Orientation']).round(decimals=2))
print('Mean DRTT Orientation (60 dir): %.2f' % np.mean(final_day_classi[lesion_prop['protocol'] == 60].loc[:,'Orientation']).round(decimals=2))
print('STD DRTT Orientation (60 dir): %.2f' % np.std(final_day_classi[lesion_prop['protocol'] == 60].loc[:,'Orientation']).round(decimals=2))

## Print DRTT info - tract orientation:
print('Mean DRTT D1: %.2f' % np.mean(final_day_classi.loc[:,'D1'].dropna()))
print('STD DRTT D1: %.2f' % np.std(final_day_classi.loc[:,'D1'].dropna()))
print('Mean DRTT D1 (25 dir): %.2f' % np.mean(final_day_classi[lesion_prop['protocol'] == 25].loc[:,'D1']).round(decimals=2))
print('STD DRTT D1 (25 dir): %.2f' % np.std(final_day_classi[lesion_prop['protocol'] == 25].loc[:,'D1']).round(decimals=2))
print('Mean DRTT D1 (60 dir): %.2f' % np.mean(final_day_classi[lesion_prop['protocol'] == 60].loc[:,'D1']).round(decimals=2))
print('STD DRTT D1 (60 dir): %.2f' % np.std(final_day_classi[lesion_prop['protocol'] == 60].loc[:,'D1']).round(decimals=2))

## Print DRTT info - tract orientation:
print('Mean DRTT D2: %.2f' % np.mean(final_day_classi.loc[:,'D2'].dropna()))
print('STD DRTT D2: %.2f' % np.std(final_day_classi.loc[:,'D2'].dropna()))
print('Mean DRTT D2 (25 dir): %.2f' % np.mean(final_day_classi[lesion_prop['protocol'] == 25].loc[:,'D2']).round(decimals=2))
print('STD DRTT D2 (25 dir): %.2f' % np.std(final_day_classi[lesion_prop['protocol'] == 25].loc[:,'D2']).round(decimals=2))
print('Mean DRTT D2 (60 dir): %.2f' % np.mean(final_day_classi[lesion_prop['protocol'] == 60].loc[:,'D2']).round(decimals=2))
print('STD DRTT D2 (60 dir): %.2f' % np.std(final_day_classi[lesion_prop['protocol'] == 60].loc[:,'D2']).round(decimals=2))

## Print DRTT info - tract orientation:
print('Mean DRTT #Fibers: %.2f' % np.mean(lesion_prop.loc[:,'num_fibers'].dropna()))
print('STD DRTT #Fibers: %.2f' % np.std(lesion_prop.loc[:,'num_fibers'].dropna()))
print('Mean DRTT #Fibers (25 dir): %.2f' % np.mean(lesion_prop[lesion_prop['protocol'] == 25].loc[:,'num_fibers']).round(decimals=2))
print('STD DRTT #Fibers (25 dir): %.2f' % np.std(lesion_prop[lesion_prop['protocol'] == 25].loc[:,'num_fibers']).round(decimals=2))
print('Mean DRTT #Fibers (60 dir): %.2f' % np.mean(lesion_prop[lesion_prop['protocol'] == 60].loc[:,'num_fibers']).round(decimals=2))
print('STD DRTT #Fibers (60 dir): %.2f' % np.std(lesion_prop[lesion_prop['protocol'] == 60].loc[:,'num_fibers']).round(decimals=2))

t_val, df = ttest_df(lesion_prop[lesion_prop['protocol'] == 25].loc[:,'DRT_ndec_area'], lesion_prop[lesion_prop['protocol'] == 60].loc[:,'DRT_ndec_area'])
pval = stats.t.sf(abs(t_val), df)
print(2*pval)

# t-test DRT-area:
a = lesion_prop[lesion_prop['protocol'] == 25].loc[:,'DRT_ndec_area']
b = lesion_prop[lesion_prop['protocol'] == 60].loc[:,'DRT_ndec_area']
t_stat, pval = stats.ttest_ind(a.to_numpy().astype('float64'), b.to_numpy().astype('float64'), axis=0, equal_var=False, nan_policy='omit', alternative='two-sided', trim=0)
print('DRTT area pvalue: %.2f' % pval)

# t-test DRT-orientation:
a = final_day_classi[lesion_prop['protocol'] == 25].loc[:,'Orientation']
b = final_day_classi[lesion_prop['protocol'] == 60].loc[:,'Orientation']
t_stat, pval = stats.ttest_ind(a.to_numpy().astype('float64'), b.to_numpy().astype('float64'), axis=0, equal_var=False, nan_policy='omit', alternative='two-sided', trim=0)
print('DRTT orientation pvalue: %.2f' % pval)

# t-test DRT-D1:
a = final_day_classi[lesion_prop['protocol'] == 25].loc[:,'D1']
b = final_day_classi[lesion_prop['protocol'] == 60].loc[:,'D1']
t_stat, pval = stats.ttest_ind(a.to_numpy().astype('float64'), b.to_numpy().astype('float64'), axis=0, equal_var=False, nan_policy='omit', alternative='two-sided', trim=0)
print('DRTT D1 pvalue: %.2f' % pval)

# t-test DRT-D2:
a = final_day_classi[lesion_prop['protocol'] == 25].loc[:,'D2']
b = final_day_classi[lesion_prop['protocol'] == 60].loc[:,'D2']
t_stat, pval = stats.ttest_ind(a.to_numpy().astype('float64'), b.to_numpy().astype('float64'), axis=0, equal_var=False, nan_policy='omit', alternative='two-sided', trim=0)
print('DRTT D2 pvalue: %.2f' % pval)

# t-test DRT-#Fibers:
a = lesion_prop[lesion_prop['protocol'] == 25].loc[:,'num_fibers']
b = lesion_prop[lesion_prop['protocol'] == 60].loc[:,'num_fibers']
t_stat, pval = stats.ttest_ind(a.to_numpy().astype('float64'), b.to_numpy().astype('float64'), axis=0, equal_var=False, nan_policy='omit', alternative='two-sided', trim=0)
print('DRTT #Fibers pvalue: %.2f' % pval)

# %% [code]
sns.histplot(data=lesion_prop.loc[:,'ACPC_Area'], binwidth=5)
plt.title("Distribution of Lesion Area", fontsize=24, fontweight='bold')
plt.show()

a = sns.histplot(x=lesion_prop.loc[:,'DRT_ndec_area'], hue=final_day['Diagnosis'], multiple='stack', palette='pastel', binwidth=10)
plt.xlabel('DRT area (AC-PC plane)')
plt.ylabel('Number of patients')
plt.title("Distribution of DRT Area", fontsize=24, fontweight='bold')
a.get_legend().set_title("Diffusion Directions")
plt.show()

a = sns.histplot(x=final_day_classi.loc[:,'Orientation'], hue=final_day['Diagnosis'], multiple='stack', palette='pastel', binwidth=10)
plt.xlabel('DRT Orientation')
plt.ylabel('Number of patients')
plt.title("Distribution of DRT Orientation", fontsize=24, fontweight='bold')
a.get_legend().set_title("Diffusion Directions")
plt.show()

sns.histplot(x=lesion_prop.loc[:,'DRT_ndec_area'], hue=final_day['Diagnosis'], multiple='stack', palette='pastel', binwidth=10)
plt.show()

sns.histplot(x=lesion_prop.loc[:,'num_fibers'], hue=final_day['Diagnosis'], multiple='stack', palette='pastel', binwidth=100)
plt.show()


## Print DRTT info - tract area:
print('Mean DRTT area (ET): %.2f' % np.mean(lesion_prop[final_day_classi['Diagnosis'] == 'ET'].loc[:,'DRT_ndec_area']).round(decimals=2))
print('STD DRTT area (ET): %.2f' % np.std(lesion_prop[final_day_classi['Diagnosis'] == 'ET'].loc[:,'DRT_ndec_area']).round(decimals=2))
print('Mean DRTT area (PD): %.2f' % np.mean(lesion_prop[final_day_classi['Diagnosis'] == 'PD'].loc[:,'DRT_ndec_area']).round(decimals=2))
print('STD DRTT area (PD): %.2f' % np.std(lesion_prop[final_day_classi['Diagnosis'] == 'PD'].loc[:,'DRT_ndec_area']).round(decimals=2))

## Print DRTT info - tract orientation:
print('Mean DRTT Orientation (ET): %.2f' % np.mean(final_day_classi[final_day_classi['Diagnosis'] == 'ET'].loc[:,'Orientation']).round(decimals=2))
print('STD DRTT Orientation (ET): %.2f' % np.std(final_day_classi[final_day_classi['Diagnosis'] == 'ET'].loc[:,'Orientation']).round(decimals=2))
print('Mean DRTT Orientation (PD): %.2f' % np.mean(final_day_classi[final_day_classi['Diagnosis'] == 'PD'].loc[:,'Orientation']).round(decimals=2))
print('STD DRTT Orientation (PD): %.2f' % np.std(final_day_classi[final_day_classi['Diagnosis'] == 'PD'].loc[:,'Orientation']).round(decimals=2))

## Print DRTT info - tract orientation:
print('Mean DRTT D1 (ET): %.2f' % np.mean(final_day_classi[final_day_classi['Diagnosis'] == 'ET'].loc[:,'D1']).round(decimals=2))
print('STD DRTT D1 (ET): %.2f' % np.std(final_day_classi[final_day_classi['Diagnosis'] == 'ET'].loc[:,'D1']).round(decimals=2))
print('Mean DRTT D1 (PD): %.2f' % np.mean(final_day_classi[final_day_classi['Diagnosis'] == 'PD'].loc[:,'D1']).round(decimals=2))
print('STD DRTT D1 (PD): %.2f' % np.std(final_day_classi[final_day_classi['Diagnosis'] == 'PD'].loc[:,'D1']).round(decimals=2))

## Print DRTT info - tract orientation:
print('Mean DRTT D2 (ET): %.2f' % np.mean(final_day_classi[final_day_classi['Diagnosis'] == 'ET'].loc[:,'D2']).round(decimals=2))
print('STD DRTT D2 (ET): %.2f' % np.std(final_day_classi[final_day_classi['Diagnosis'] == 'ET'].loc[:,'D2']).round(decimals=2))
print('Mean DRTT D2 (PD): %.2f' % np.mean(final_day_classi[final_day_classi['Diagnosis'] == 'PD'].loc[:,'D2']).round(decimals=2))
print('STD DRTT D2 (PD): %.2f' % np.std(final_day_classi[final_day_classi['Diagnosis'] == 'PD'].loc[:,'D2']).round(decimals=2))

## Print DRTT info - tract orientation:
print('Mean DRTT #Fibers (ET): %.2f' % np.mean(lesion_prop[final_day_classi['Diagnosis'] == 'ET'].loc[:,'num_fibers']).round(decimals=2))
print('STD DRTT #Fibers (ET): %.2f' % np.std(lesion_prop[final_day_classi['Diagnosis'] == 'ET'].loc[:,'num_fibers']).round(decimals=2))
print('Mean DRTT #Fibers (PD): %.2f' % np.mean(lesion_prop[final_day_classi['Diagnosis'] == 'PD'].loc[:,'num_fibers']).round(decimals=2))
print('STD DRTT #Fibers (PD): %.2f' % np.std(lesion_prop[final_day_classi['Diagnosis'] == 'PD'].loc[:,'num_fibers']).round(decimals=2))

# t-test DRT-area:
a = lesion_prop[final_day_classi['Diagnosis'] == 'ET'].loc[:,'DRT_ndec_area']
b = lesion_prop[final_day_classi['Diagnosis'] == 'PD'].loc[:,'DRT_ndec_area']
t_stat, pval = stats.ttest_ind(a.to_numpy().astype('float64'), b.to_numpy().astype('float64'), axis=0, equal_var=False, nan_policy='omit', alternative='two-sided', trim=0)
print('DRTT area pvalue: %.2f' % pval)

# t-test DRT-orientation:
a = final_day_classi[final_day_classi['Diagnosis'] == 'ET'].loc[:,'Orientation']
b = final_day_classi[final_day_classi['Diagnosis'] == 'PD'].loc[:,'Orientation']
t_stat, pval = stats.ttest_ind(a.to_numpy().astype('float64'), b.to_numpy().astype('float64'), axis=0, equal_var=False, nan_policy='omit', alternative='two-sided', trim=0)
print('DRTT orientation pvalue: %.2f' % pval)

# t-test DRT-D1:
a = final_day_classi[final_day_classi['Diagnosis'] == 'ET'].loc[:,'D1']
b = final_day_classi[final_day_classi['Diagnosis'] == 'PD'].loc[:,'D1']
t_stat, pval = stats.ttest_ind(a.to_numpy().astype('float64'), b.to_numpy().astype('float64'), axis=0, equal_var=False, nan_policy='omit', alternative='two-sided', trim=0)
print('DRTT D1 pvalue: %.2f' % pval)

# t-test DRT-D2:
a = final_day_classi[final_day_classi['Diagnosis'] == 'ET'].loc[:,'D2']
b = final_day_classi[final_day_classi['Diagnosis'] == 'PD'].loc[:,'D2']
t_stat, pval = stats.ttest_ind(a.to_numpy().astype('float64'), b.to_numpy().astype('float64'), axis=0, equal_var=False, nan_policy='omit', alternative='two-sided', trim=0)
print('DRTT D2 pvalue: %.2f' % pval)

# t-test DRT-#Fibers:
a = lesion_prop[final_day_classi['Diagnosis'] == 'ET'].loc[:,'num_fibers']
b = lesion_prop[final_day_classi['Diagnosis'] == 'PD'].loc[:,'num_fibers']
t_stat, pval = stats.ttest_ind(a.to_numpy().astype('float64'), b.to_numpy().astype('float64'), axis=0, equal_var=False, nan_policy='omit', alternative='two-sided', trim=0)
print('DRTT #Fibers pvalue: %.2f' % pval)

# %% [code]
## Print PT info - tract location:
print('Mean DRTT dist from PC: %.2f' % np.mean(final_day_classi.loc[:,'AntPos PT'].dropna()))
print('STD DRTT dist from PC: %.2f' % np.std(final_day_classi.loc[:,'AntPos PT'].dropna()))

sns.histplot(x=final_day_classi.loc[:,'AntPos PT'], hue=lesion_prop['protocol'], multiple='stack', palette='pastel', binwidth=1)
plt.show()

print('Mean DRTT dist from PC: %.2f' % np.mean(final_day_classi.loc[:,'LatMed PT'].dropna()))
print('STD DRTT dist from PC: %.2f' % np.std(final_day_classi.loc[:,'LatMed PT'].dropna()))

sns.histplot(x=final_day_classi.loc[:,'LatMed PT'], hue=lesion_prop['protocol'], multiple='stack', palette='pastel', binwidth=1)
plt.show()

# %% [code]
## Print ML info - tract location:
print('Mean ML dist from PC: %.2f' % np.mean(final_day_classi.loc[:,'AntPos ML'].dropna()))
print('STD ML dist from PC: %.2f' % np.std(final_day_classi.loc[:,'AntPos ML'].dropna()))

sns.histplot(x=final_day_classi.loc[:,'AntPos ML'], hue=lesion_prop['protocol'], multiple='stack', palette='pastel', binwidth=1)
plt.show()

print('Mean ML dist from PC: %.2f' % np.mean(final_day_classi.loc[:,'LatMed ML'].dropna()))
print('STD ML dist from PC: %.2f' % np.std(final_day_classi.loc[:,'LatMed ML'].dropna()))

sns.histplot(x=final_day_classi.loc[:,'LatMed ML'], hue=lesion_prop['protocol'], multiple='stack', palette='pastel', binwidth=1)
plt.show()

# %% [code]
## Print DRT info - tract location:
print('Mean DRT dist from PC: %.2f' % np.mean(final_day_classi.loc[:,'AntPos DRT_ndec'].dropna()))
print('STD DRT dist from PC: %.2f' % np.std(final_day_classi.loc[:,'AntPos DRT_ndec'].dropna()))

sns.histplot(x=final_day_classi.loc[:,'AntPos DRT_ndec'], hue=lesion_prop['protocol'], multiple='stack', palette='pastel', binwidth=1)
plt.show()

print('Mean DRT dist from PC: %.2f' % np.mean(final_day_classi.loc[:,'LatMed DRT_ndec'].dropna()))
print('STD DRT dist from PC: %.2f' % np.std(final_day_classi.loc[:,'LatMed DRT_ndec'].dropna()))

sns.histplot(x=final_day_classi.loc[:,'LatMed DRT_ndec'], hue=lesion_prop['protocol'], multiple='stack', palette='pastel', binwidth=1)
plt.show()

# %% [code]
tracts_areas = pd.read_excel('C:/Users/User/Documents/Project/Data/new_data/results/tracts_area.xlsx')

print('Mean PT area: %.2f' % np.mean(tracts_areas.loc[:,'PT_area'].dropna()))
print('STD PT area: %.2f' % np.std(tracts_areas.loc[:,'PT_area'].dropna()))

sns.histplot(x=tracts_areas.loc[:,'PT_area'], hue=tracts_areas['protocol'], multiple='stack', palette='pastel', binwidth=5)
plt.show()

print('Mean ML area: %.2f' % np.mean(tracts_areas.loc[:,'ML_area'].dropna()))
print('STD ML area: %.2f' % np.std(tracts_areas.loc[:,'ML_area'].dropna()))

sns.histplot(x=tracts_areas.loc[:,'ML_area'], hue=tracts_areas['protocol'], multiple='stack', palette='pastel', binwidth=5)
plt.show()

# %% [markdown]
## Distance lesion-tracts' centers

# %% [code]
fig_width_mm = 170
plt.rcParams.update({
    "font.size": 7,
    "axes.titlesize": 9,
    "axes.labelsize": 9,
    "xtick.labelsize": 7,
    "ytick.labelsize": 7,
    "ytick.major.pad": 0,
    "xtick.major.pad": 0,
    "legend.fontsize": 7,
    "legend.title_fontsize": 8,
    'legend.facecolor': 'inherit',
    "lines.markersize": 4,
    "grid.linewidth": 0.75
})

# %% [code]
df = pd.concat([lesion_prop["ACPC_Area"], final_day.loc[:, ["Quality of life score 6 months after", 'lesion volume', "Tremor score 24 months after (Treated Hand)", 'Diagnosis']]], axis=1)
##### Gather not PD, ET, MSA-P diagnosis to one group:
for i, d in enumerate(df['Diagnosis']):
    if d == 'CIDP' or d == 'DLB' or d == 'PARANEO' or d == 'DYSTONIA' or d == 'MSA-P':
        df.loc[i,'Diagnosis'] = 'Other'

df_other = df[df['Diagnosis'] == 'Other'].copy()
df_ETPD = df[df['Diagnosis'] != 'Other'].copy()

##### Draw the plot - lesion's ACPC-area vs. QOL scores:
fig_width_mm = 150
fig, axes = plt.subplots(2, 2, figsize=(fig_width_mm/25.4, (120/25.4)), dpi=300)

d = sns.scatterplot(ax=axes[0,0], data=df_ETPD, x="ACPC_Area", y="Quality of life score 6 months after", style='Diagnosis', markers=["o", "^"], color=sns.color_palette()[0], style_order=['ET', 'PD'])
d = sns.scatterplot(ax=axes[0,0], data=df_other, x="ACPC_Area", y="Quality of life score 6 months after", style='Diagnosis', markers="+", color=sns.color_palette()[0])
d.axhline(1, linestyle='--', color='black')
axes[0,0].set_ylabel('QOL$_\mathdefault{6M}$')
axes[0,0].set_xlabel('Lesion area (mm$^\mathdefault{2}$)')

pc = pd.concat([lesion_prop["ACPC_Area"], final_day["Quality of life score 6 months after"]], axis=1)
print(len(pd.concat([lesion_prop["ACPC_Area"], final_day["Quality of life score 6 months after"]], axis=1).dropna()))

# Get legend handles and labels
handles, labels = axes[0,0].get_legend_handles_labels()

# Modify the colors of the markers in the handles
handles[0].set_markerfacecolor('gray') # Change first marker to green
handles[1].set_markerfacecolor('gray') # Change second marker to orange
handles[2].set_markeredgecolor('gray') # Change second marker to orange
axes[0,0].legend(bbox_to_anchor=(-0.6, 1), loc='upper left', borderaxespad=0, title='Diagnosis')

d = sns.scatterplot(ax=axes[0,1], data=df_ETPD, x="lesion volume", y="Quality of life score 6 months after", style='Diagnosis', markers=["o", "^"], color=sns.color_palette()[0], style_order=['ET', 'PD'], legend=False)
d = sns.scatterplot(ax=axes[0,1], data=df_other, x="lesion volume", y="Quality of life score 6 months after", style='Diagnosis', markers="+", color=sns.color_palette()[0], legend=False)
d.axhline(1, linestyle='--', color='black')
axes[0,1].set_ylabel('QOL$_\mathdefault{6M}$')
axes[0,1].set_xlabel('Lesion volume (mm$^\mathdefault{3}$)')
print(len(pd.concat([final_day['lesion volume'], final_day["Quality of life score 6 months after"]], axis=1).dropna()))


##### Draw the plot - lesion's ACPC-area vs. TS(th) scores (QOL-hue):
d = sns.scatterplot(ax=axes[1,0], data=df_ETPD, x="ACPC_Area", y="Tremor score 24 months after (Treated Hand)", style='Diagnosis', markers=["o", "^"], color="tomato", style_order=['ET', 'PD'], legend=False)
d = sns.scatterplot(ax=axes[1,0], data=df_other, x="ACPC_Area", y="Tremor score 24 months after (Treated Hand)", style='Diagnosis', markers="+", color="tomato", legend=False)
d.axhline(0.4, linestyle='--', color='black')
# d.set_yticks(np.arange(0, 2.5, step=0.25))
axes[1,0].set_ylabel('TS(th)$_\mathdefault{24M}^\mathdefault{N}$')
axes[1,0].set_xlabel('Lesion area (mm$^\mathdefault{2}$)')
print(len(pd.concat([lesion_prop["ACPC_Area"], final_day["Tremor score 24 months after (Treated Hand)"]], axis=1).dropna()))


d = sns.scatterplot(ax=axes[1,1], data=df_ETPD, x="lesion volume", y="Tremor score 24 months after (Treated Hand)", style='Diagnosis', markers=["o", "^"], color="tomato", style_order=['ET', 'PD'], legend=False)
d = sns.scatterplot(ax=axes[1,1], data=df_other, x="lesion volume", y="Tremor score 24 months after (Treated Hand)", style='Diagnosis', markers="+", color="tomato", legend=False)
d.axhline(0.4, linestyle='--', color='black')
axes[1,1].set_xticks([100, 200, 300, 400])
axes[1,1].set_xlim([0, 500])
axes[1,1].set_ylabel('TS(th)$_\mathdefault{24M}^\mathdefault{N}$')
axes[1,1].set_xlabel('Lesion volume (mm$^\mathdefault{3}$)')
print(len(pd.concat([final_day['lesion volume'], final_day["Tremor score 24 months after (Treated Hand)"]], axis=1).dropna()))

axes = axes.flatten()
for i, ax in enumerate(axes):
    letter = string.ascii_uppercase[i]
    ax.text(0.02, 0.98, letter, transform=ax.transAxes,
            fontsize=12, fontweight='bold', va='top', ha='left')


plt.tight_layout(pad=2)

plt.savefig("output1.tif", dpi=300)  #, pad_inches=0.1
plt.show()

# %% [code]
df = pd.concat([lesion_prop["ACPC_Area"], final_day.loc[:, ["Quality of life score 6 months after", 'lesion volume', "Tremor score 24 months after (Treated Hand)", 'Diagnosis']]], axis=1)
##### Gather not PD, ET, MSA-P diagnosis to one group:
for i, d in enumerate(df['Diagnosis']):
    if d == 'CIDP' or d == 'DLB' or d == 'PARANEO' or d == 'DYSTONIA' or d == 'MSA-P':
        df.loc[i,'Diagnosis'] = 'Other'

df_other = df[df['Diagnosis'] == 'Other'].copy()
df_ETPD = df[df['Diagnosis'] != 'Other'].copy()

##### Draw the plot - lesion's ACPC-area vs. QOL scores:
fig, axes = plt.subplots(1, 4, figsize=(18, 4.5))

d = sns.scatterplot(ax=axes[0], data=df_ETPD, x="ACPC_Area", y="Quality of life score 6 months after", style='Diagnosis', markers=["o", "^"], color=sns.color_palette()[0], style_order=['ET', 'PD'], s=70)
d = sns.scatterplot(ax=axes[0], data=df_other, x="ACPC_Area", y="Quality of life score 6 months after", style='Diagnosis', markers="+", color=sns.color_palette()[0], s=70)
d.axhline(1, linestyle='--', color='black')
axes[0].set_ylabel('QOL$_\mathdefault{6M}$', fontsize=18)
axes[0].set_xlabel('Lesion area (mm$^\mathdefault{2}$)', fontsize=18)
pc = pd.concat([lesion_prop["ACPC_Area"], final_day["Quality of life score 6 months after"]], axis=1)
print(len(pd.concat([lesion_prop["ACPC_Area"], final_day["Quality of life score 6 months after"]], axis=1).dropna()))

d = sns.scatterplot(ax=axes[1], data=df_ETPD, x="lesion volume", y="Quality of life score 6 months after", style='Diagnosis', markers=["o", "^"], color=sns.color_palette()[0], style_order=['ET', 'PD'], s=70)
d = sns.scatterplot(ax=axes[1], data=df_other, x="lesion volume", y="Quality of life score 6 months after", style='Diagnosis', markers="+", color=sns.color_palette()[0], s=70)
d.axhline(1, linestyle='--', color='black')
axes[1].set_ylabel('QOL$_\mathdefault{6M}$', fontsize=18)
axes[1].set_xlabel('Lesion volume (mm$^\mathdefault{3}$)', fontsize=18)
print(len(pd.concat([final_day['lesion volume'], final_day["Quality of life score 6 months after"]], axis=1).dropna()))

##### Draw the plot - lesion's ACPC-area vs. TS(th) scores (QOL-hue):
d = sns.scatterplot(ax=axes[2], data=df_ETPD, x="ACPC_Area", y="Tremor score 24 months after (Treated Hand)", style='Diagnosis', markers=["o", "^"], color="tomato", style_order=['ET', 'PD'], s=70)
d = sns.scatterplot(ax=axes[2], data=df_other, x="ACPC_Area", y="Tremor score 24 months after (Treated Hand)", style='Diagnosis', markers="+", color="tomato", s=70)
d.axhline(0.4, linestyle='--', color='black')
d.set_yticks(np.arange(0, 2.5, step=0.25))
axes[2].set_ylabel('TS(th)$_\mathdefault{24M}^\mathdefault{N}$', fontsize=18)
axes[2].set_xlabel('Lesion area (mm$^\mathdefault{2}$)', fontsize=18)
print(len(pd.concat([lesion_prop["ACPC_Area"], final_day["Tremor score 24 months after (Treated Hand)"]], axis=1).dropna()))
axes[2].set_yticks(ticks=[0, 0.4, 0.8, 1.2, 1.6, 2])

d = sns.scatterplot(ax=axes[3], data=df_ETPD, x="lesion volume", y="Tremor score 24 months after (Treated Hand)", style='Diagnosis', markers=["o", "^"], color="tomato", style_order=['ET', 'PD'], s=70)
d = sns.scatterplot(ax=axes[3], data=df_other, x="lesion volume", y="Tremor score 24 months after (Treated Hand)", style='Diagnosis', markers="+", color="tomato", s=70)
d.axhline(0.4, linestyle='--', color='black')
d.set_yticks(np.arange(0, 2.5, step=0.25))
axes[3].set_ylabel('TS(th)$_\mathdefault{24M}^\mathdefault{N}$', fontsize=18)
axes[3].set_xlabel('Lesion volume (mm$^\mathdefault{3}$)', fontsize=18)
print(len(pd.concat([final_day['lesion volume'], final_day["Tremor score 24 months after (Treated Hand)"]], axis=1).dropna()))
axes[3].set_yticks(ticks=[0, 0.4, 0.8, 1.2, 1.6, 2])

for p in range(0,4):
    axes[p].xaxis.set_tick_params(labelsize=16)
    axes[p].yaxis.set_tick_params(labelsize=16)

axes = axes.flatten()
for i, ax in enumerate(axes):
    letter = string.ascii_uppercase[i]
    ax.text(0.02, 0.98, letter, transform=ax.transAxes,
            fontsize=24, fontweight='bold', va='top', ha='left')
    ax.legend(title="Diagnosis", fontsize=12, title_fontsize=14)

plt.tight_layout()
# plt.savefig("output1.tif", dpi=300, pad_inches=0.1)

# %% [markdown]
## **Tracts overlap**

# %% [code]
data = final_day_classi.copy()

# %% [code]
from matplotlib.gridspec import GridSpec

##### Gather not PD, ET, MSA-P diagnosis to one group:
for i, d in enumerate(data['Diagnosis']):
    if d == 'CIDP' or d == 'DLB' or d == 'PARANEO' or d == 'DYSTONIA' or d == 'MSA-P':
        data.loc[i,'Diagnosis'] = 'Other'

data_other = data[data['Diagnosis'] == 'Other'].copy()
data_ETPD = data[data['Diagnosis'] != 'Other'].copy()

# Legends stuff:
point1 = Line2D([0], [0], label='Success', color='darkorange', linestyle='-', linewidth=3, alpha=0.4)  ####
point2 = Line2D([0], [0], label='Fail', color='dodgerblue', linestyle='-', linewidth=3, alpha=0.4)  ####
point3 = Line2D([0], [0], label='ET', marker='o', markersize=4, color='black', linestyle='', alpha=0.4)  ####
point4 = Line2D([0], [0], label='PD', marker='^', markersize=4, color='black', linestyle='', alpha=0.4)  ####
point5 = Line2D([0], [0], label='Other', marker='+', markersize=4, color='black', linestyle='', alpha=0.4)
handles = [point1, point2, point3, point4, point5]

##### Draw the plot - % overlap (ACPC level) vs. TS(th):
fig_width_mm = 170
# fig, axes = plt.subplots(3, 3, figsize=(fig_width_mm/25.4, (fig_width_mm/25.4)/3), dpi=300)
fig = plt.figure(figsize=(fig_width_mm/25.4, (155/25.4)), dpi=300)
gs = GridSpec(3, 3, figure=fig)

ax = fig.add_subplot(gs[0, 0])
a = sns.scatterplot(ax = ax, data=data, x='% overlap lesion-DRT_ndec (ACPC level)', y='Tremor score 12 months after (Treated Hand)')
a.axhline(0.4, linestyle='--', color='black')
ax.set_ylabel('TS(th)$_\mathdefault{12M}^\mathdefault{N}$')
ax.set_xlabel('% Overlap DRT-lesion (ACPC level)')
print(len(data.loc[:, ['% overlap lesion-DRT_ndec (ACPC level)', 'Tremor score 12 months after (Treated Hand)']].dropna()))

ax = fig.add_subplot(gs[0, 1])
a = sns.scatterplot(ax = ax, data=data, x='% of overlap lesion-DRT_ndec (tract volume)', y='Tremor score 12 months after (Treated Hand)')
a.axhline(0.4, linestyle='--', color='black')
ax.set_ylabel('TS(th)$_\mathdefault{12M}^\mathdefault{N}$')
ax.set_xlabel('% Overlap DRT-lesion (tract volume)')
print(len(data.loc[:, ['% of overlap lesion-DRT_ndec (tract volume)', 'Tremor score 12 months after (Treated Hand)']].dropna()))

ax = fig.add_subplot(gs[0, 2])
sns.scatterplot(ax = ax, data=data, x='Lesion volume < ACPC', y='Quality of life score 6 months after')
ax.set_ylabel('QOL$_\mathdefault{6M}$')
ax.set_xlabel('Lesion volume < ACPC (mm$^\mathdefault{3}$)')
print(len(data.loc[:, ['Lesion volume < ACPC', 'Quality of life score 6 months after']].dropna()))

ax = fig.add_subplot(gs[1, 0])
a = sns.scatterplot(ax = ax, data=data, x='% overlap lesion-DRT_ndec (ACPC level)', y='Tremor score 24 months after (Treated Hand)')
a.axhline(0.4, linestyle='--', color='black')
ax.set_ylabel('TS(th)$_\mathdefault{24M}^\mathdefault{N}$')
ax.set_xlabel('% Overlap DRT-lesion (ACPC level)')
print(len(data.loc[:, ['% overlap lesion-DRT_ndec (ACPC level)', 'Tremor score 24 months after (Treated Hand)']].dropna()))

ax = fig.add_subplot(gs[1, 1])
a = sns.scatterplot(ax = ax, data=data, x='% of overlap lesion-DRT_ndec (tract volume)', y='Tremor score 24 months after (Treated Hand)')
a.axhline(0.4, linestyle='--', color='black')
ax.set_ylabel('TS(th)$_\mathdefault{24M}^\mathdefault{N}$')
ax.set_xlabel('% Overlap DRT-lesion (tract volume)')
print(len(data.loc[:, ['% of overlap lesion-DRT_ndec (tract volume)', 'Tremor score 24 months after (Treated Hand)']].dropna()))

ax = fig.add_subplot(gs[1, 2])
a = sns.scatterplot(ax = ax, data=data, x='distance from the planned target (ac-pc)', y='Tremor score 24 months after (Treated Hand)')
a.axhline(0.4, linestyle='--', color='black')
ax.set_ylabel('TS(th)$_\mathdefault{24M}^\mathdefault{N}$')
ax.set_xlabel('Distance from the planned\ntarget (ACPC level) [mm]')
print(len(data.loc[:, ['distance from the planned target (ac-pc)', 'Tremor score 24 months after (Treated Hand)']].dropna()))

w, h = ax.get_position().width, ax.get_position().height
ax = fig.add_axes([0.35 - w/2, 0.15 - h/2, w, h])
sns.scatterplot(ax = ax, data=data_ETPD, y=data_ETPD["AntPos Lesion"]/data_ETPD["AC-PC"], x=data_ETPD['LatMed Lesion']/data_ETPD["LatMed PT"], hue = "classi score 12", palette="pastel", style='Diagnosis', markers=["o", "^"], style_order=['ET', 'PD'])
sns.scatterplot(ax = ax, data=data_other, y=data_other["AntPos Lesion"]/data_other["AC-PC"], x=data_other['LatMed Lesion']/data_other["LatMed PT"], hue = "classi score 12", palette="pastel", style='Diagnosis', markers="+")
ax.set_ylabel('Lesion$_\mathdefault{Y}$ (normalized)')
ax.set_xlabel('Lesion$_\mathdefault{X}$ (normalized)')
ax.legend(handles=handles, title='12M FU', loc="upper right", bbox_to_anchor=(-0.32, 1), handlelength=0.8)
print(len(data.loc[:, ["AntPos Lesion", "AC-PC", 'LatMed Lesion', "LatMed PT", "classi score 12"]].dropna()))

ax = fig.add_axes([0.7 - w/2, 0.15 - h/2, w, h])
sns.scatterplot(ax = ax, data=data_ETPD, y=data_ETPD["AntPos Lesion"]/data_ETPD["AC-PC"], x=data_ETPD['LatMed Lesion']/data_ETPD["LatMed PT"], hue = "classi score 24", palette="pastel", style='Diagnosis', markers=["o", "^"], style_order=['ET', 'PD'])
sns.scatterplot(ax = ax, data=data_other, y=data_other["AntPos Lesion"]/data_other["AC-PC"], x=data_other['LatMed Lesion']/data_other["LatMed PT"], hue = "classi score 24", palette="pastel", style='Diagnosis', markers="+")
ax.set_ylabel('Lesion$_\mathdefault{Y}$ (normalized)')
ax.set_xlabel('Lesion$_\mathdefault{X}$ (normalized)')
ax.legend(handles=handles, title='24M FU', loc="upper right", bbox_to_anchor=(1.45, 1), handlelength=0.8)
print(len(data.loc[:, ["AntPos Lesion", "AC-PC", 'LatMed Lesion', "LatMed PT", "classi score 24"]].dropna()))

# plt.subplots_adjust(hspace = 0.5, wspace=0.5)

all_axes = fig.get_axes()
# axes = all_axes.flatten()
for i, ax in enumerate(all_axes):
    letter = string.ascii_uppercase[i]
    ax.text(0.02, 0.98, letter, transform=ax.transAxes,
            fontsize=12, fontweight='bold', va='top', ha='left')

plt.tight_layout()
plt.savefig("output2.tif", dpi=300, bbox_inches='tight', pad_inches=0.05)

plt.show()

# %% [code]
plt.rcParams.update({
    "font.size": 7,
    "axes.titlesize": 9,
    "axes.labelsize": 8,
    "axes.labelpad": 2,
    "xtick.labelsize": 7,
    "ytick.labelsize": 7,
    "ytick.major.pad": 0,
    "xtick.major.pad": 0,
    "ytick.major.size": 2,
    "xtick.major.size": 2,
    "legend.fontsize": 7,
    "legend.title_fontsize": 7,
    'legend.facecolor': 'inherit',
    "lines.markersize": 3,
    "grid.linewidth": 0.5
})

# Legends stuff:
point1 = Line2D([0], [0], label='Success', color='darkorange', linestyle='-', linewidth=2, alpha=0.4)  ####
point2 = Line2D([0], [0], label='Fail', color='dodgerblue', linestyle='-', linewidth=2, alpha=0.4)  ####
point3 = Line2D([0], [0], label='ET', marker='o', markersize=2, color='black', linestyle='', alpha=0.4)  ####
point4 = Line2D([0], [0], label='PD', marker='^', markersize=2, color='black', linestyle='', alpha=0.4)  ####
point5 = Line2D([0], [0], label='Other', marker='+', markersize=3, color='black', linestyle='', alpha=0.4)
hands = [point1, point2, point3, point4, point5]

fig = plt.figure(figsize=(40/25.4, (40/25.4)), dpi=300)
sns.scatterplot(data=data_ETPD, y=data_ETPD["AntPos Lesion"]/data_ETPD["AC-PC"], x=data_ETPD['LatMed Lesion']/data_ETPD["LatMed PT"], hue = "classi score 24", palette="pastel", style='Diagnosis', markers=["o", "^"], style_order=['ET', 'PD'], legend=False)
sns.scatterplot(data=data_other, y=data_other["AntPos Lesion"]/data_other["AC-PC"], x=data_other['LatMed Lesion']/data_other["LatMed PT"], hue = "classi score 24", palette="pastel", style='Diagnosis', markers="+", legend=False)

plt.ylabel('Lesion$_\mathdefault{Y}$ (normalized)')
plt.xlabel('Lesion$_\mathdefault{X}$ (normalized)')

handles, labels = [], []
handles.extend(hands)

plt.legend(handles=handles, title='24 Months', loc="lower center", ncol=len(handles), handlelength=0.4, frameon=False, bbox_to_anchor=(0.5,0.94), columnspacing=0.6, handletextpad=0.2)  #
plt.savefig("output10.tif", dpi=300, pad_inches=0.05, bbox_inches = 'tight')

# %% [code]
d = final_day_classi.copy().dropna(subset=['Tremor score 12 months after (Treated Hand)'])
print('mean overlap ACPC level: ', np.mean(d[d['Tremor score 12 months after (Treated Hand)'] <= 0.4]['% overlap lesion-DRT_ndec (ACPC level)']))
print('std overlap ACPC level: ', np.std(d[d['Tremor score 12 months after (Treated Hand)'] <= 0.4]['% overlap lesion-DRT_ndec (ACPC level)']))
print('min overlap ACPC level: ', np.min(d[d['Tremor score 12 months after (Treated Hand)'] <= 0.4]['% overlap lesion-DRT_ndec (ACPC level)']))
print('max overlap ACPC level: ', np.max(d[d['Tremor score 12 months after (Treated Hand)'] <= 0.4]['% overlap lesion-DRT_ndec (ACPC level)']))

d = final_day_classi.copy().dropna(subset=['Tremor score 12 months after (Treated Hand)'])
print('mean overlap volume: ', np.mean(d[d['Tremor score 12 months after (Treated Hand)'] <= 0.4]['% of overlap lesion-DRT_ndec (tract volume)']))
print('std overlap volume: ', np.std(d[d['Tremor score 12 months after (Treated Hand)'] <= 0.4]['% of overlap lesion-DRT_ndec (tract volume)']))
print('min overlap volume: ', np.min(d[d['Tremor score 12 months after (Treated Hand)'] <= 0.4]['% of overlap lesion-DRT_ndec (tract volume)']))
print('max overlap volume: ', np.max(d[d['Tremor score 12 months after (Treated Hand)'] <= 0.4]['% of overlap lesion-DRT_ndec (tract volume)']))

# %% [code]
d = final_day_classi.copy().dropna(subset=['Tremor score 24 months after (Treated Hand)'])
print('mean overlap ACPC level: ', np.mean(d[d['Tremor score 24 months after (Treated Hand)'] <= 0.4]['% overlap lesion-DRT_ndec (ACPC level)']))
print('std overlap ACPC level: ', np.std(d[d['Tremor score 24 months after (Treated Hand)'] <= 0.4]['% overlap lesion-DRT_ndec (ACPC level)']))
print('min overlap ACPC level: ', np.min(d[d['Tremor score 24 months after (Treated Hand)'] <= 0.4]['% overlap lesion-DRT_ndec (ACPC level)']))
print('max overlap ACPC level: ', np.max(d[d['Tremor score 24 months after (Treated Hand)'] <= 0.4]['% overlap lesion-DRT_ndec (ACPC level)']))

d = final_day_classi.copy().dropna(subset=['Tremor score 24 months after (Treated Hand)'])
print('mean overlap volume: ', np.mean(d[d['Tremor score 24 months after (Treated Hand)'] <= 0.4]['% of overlap lesion-DRT_ndec (tract volume)']))
print('std overlap volume: ', np.std(d[d['Tremor score 24 months after (Treated Hand)'] <= 0.4]['% of overlap lesion-DRT_ndec (tract volume)']))
print('min overlap volume: ', np.min(d[d['Tremor score 24 months after (Treated Hand)'] <= 0.4]['% of overlap lesion-DRT_ndec (tract volume)']))
print('max overlap volume: ', np.max(d[d['Tremor score 24 months after (Treated Hand)'] <= 0.4]['% of overlap lesion-DRT_ndec (tract volume)']))

# %% [code]
## Area of overlap between the lesion and the DRT at the AC-PC level: (not percentage!!!)

df_area_overlap = pd.DataFrame(columns=['Overlap Area (ACPC)'])
df_area_overlap['Overlap Area (ACPC)'] = (final_day_classi.loc[:, '% overlap lesion-DRT_ndec (ACPC level)']/100)*lesion_prop.loc[:, 'DRT_ndec_area']
df_area_overlap = pd.concat([df_area_overlap, final_day_classi.loc[:, 'Tremor score 12 months after (Treated Hand)':'Tremor score 24 months after (Treated Hand)']], axis=1)


print('mean overlap ACPC level 12M: %.2f' % np.mean(df_area_overlap[df_area_overlap['Tremor score 12 months after (Treated Hand)'] <= 0.4]['Overlap Area (ACPC)']))
print('std overlap ACPC level 12M: %.2f' % np.std(df_area_overlap[df_area_overlap['Tremor score 12 months after (Treated Hand)'] <= 0.4]['Overlap Area (ACPC)']))
print('min overlap ACPC level 12M: %.2f' % np.min(df_area_overlap[df_area_overlap['Tremor score 12 months after (Treated Hand)'] <= 0.4]['Overlap Area (ACPC)']))
print('max overlap ACPC level 12M: %.2f' % np.max(df_area_overlap[df_area_overlap['Tremor score 12 months after (Treated Hand)'] <= 0.4]['Overlap Area (ACPC)']))

print('mean overlap ACPC level 24M: %.2f' % np.mean(df_area_overlap[df_area_overlap['Tremor score 24 months after (Treated Hand)'] <= 0.4]['Overlap Area (ACPC)']))
print('std overlap ACPC level 24M: %.2f' % np.std(df_area_overlap[df_area_overlap['Tremor score 24 months after (Treated Hand)'] <= 0.4]['Overlap Area (ACPC)']))
print('min overlap ACPC level 24M: %.2f' % np.min(df_area_overlap[df_area_overlap['Tremor score 24 months after (Treated Hand)'] <= 0.4]['Overlap Area (ACPC)']))
print('max overlap ACPC level 24M: %.2f' % np.max(df_area_overlap[df_area_overlap['Tremor score 24 months after (Treated Hand)'] <= 0.4]['Overlap Area (ACPC)']))

fig, axes = plt.subplots(1,2, figsize=(15, 5))
a = sns.scatterplot(ax = axes[0], data=df_area_overlap, x='Overlap Area (ACPC)', y='Tremor score 12 months after (Treated Hand)')
a.axhline(0.4, linestyle='--', color='black')
axes[0].set_ylabel('TS(th)$_\mathdefault{12M}^\mathdefault{N}$')
axes[0].set_xlabel('overlap area DRT-lesion (ACPC level)')
# axes[0,0].set_title('12M FU', fontsize=16, fontweight='bold')

a = sns.scatterplot(ax = axes[1], data=df_area_overlap, x='Overlap Area (ACPC)', y='Tremor score 24 months after (Treated Hand)')
a.axhline(0.4, linestyle='--', color='black')
axes[1].set_ylabel('TS(th)$_\mathdefault{24M}^\mathdefault{N}$')
axes[1].set_xlabel('overlap area DRT-lesion (ACPC level)')
# axes[1,0].set_title('24M FU', fontsize=16, fontweight='bold')

# %% [code]
plt.rcParams.update({
    "font.size": 7,
    "axes.titlesize": 9,
    "axes.titlepad": 2,
    "axes.labelsize": 8,
    "axes.labelpad": 2,
    "xtick.labelsize": 7,
    "ytick.labelsize": 7,
    "ytick.major.pad": 0,
    "xtick.major.pad": 0,
    "ytick.major.size": 2,
    "xtick.major.size": 2,
    "legend.fontsize": 7,
    "legend.title_fontsize": 9,
    'legend.facecolor': 'inherit',
    "lines.markersize": 4,
    "lines.linewidth": 0.8,
    "grid.linewidth": 0.5
})

# %% [code]
diag_new = final_day_classi['Diagnosis'].copy()
for pt, diag in enumerate(final_day_classi['Diagnosis']):
    if diag != 'ET' and diag != 'PD':
        diag_new.iloc[pt] = 'other'

fig, axes = plt.subplots(2,3, figsize=(170/25.4, (150/25.4)), dpi=300)
# sns.scatterplot(ax = axes[0,0], data=forcounting, y="LatMed DRT_ndec", x='LatMed ML', color='black')
a = sns.regplot(ax = axes[0,0], data=final_day_classi.loc[:, 'LatMed DRT_ndec':'AntPos PT'].astype('float64'), y="LatMed DRT_ndec", x='LatMed ML', ci=None, scatter=False, color='grey')
sns.scatterplot(ax = axes[0,0], data=final_day_classi, y="LatMed DRT_ndec", x='LatMed ML', hue = diag_new, style=lesion_prop['protocol'], palette="pastel", legend=None)
data = final_day_classi.loc[:,['LatMed DRT_ndec', 'LatMed ML']].copy().dropna().reset_index(drop=True)
slope, intercept, r_value, p_value, std_err = stats.linregress(x=data.loc[:,'LatMed ML'].astype('float'),y=data.loc[:,'LatMed DRT_ndec'].astype('float'))
axes[0,0].set_xlabel('ML$_\mathdefault{X}$')
axes[0,0].set_ylabel('DRT$_\mathdefault{X}$')
axes[0,0].set_title('R$^\mathdefault{2}$ = %.2f' % r_value**2, fontweight='bold')
print(len(data))

# sns.scatterplot(ax = axes[0,1], data=forcounting,  y="LatMed ML", x='LatMed PT', color='black')
b = sns.regplot(ax = axes[0,1], data=final_day_classi.loc[:, 'LatMed DRT_ndec':'AntPos PT'].astype('float64'), y="LatMed PT", x='LatMed ML', ci=None, scatter=False, color='grey')
b = sns.scatterplot(ax = axes[0,1], data=final_day_classi, y="LatMed PT", x='LatMed ML', hue = diag_new, style=lesion_prop['protocol'], palette="pastel", legend=None)
data = final_day_classi.loc[:,['LatMed ML', 'LatMed PT']].copy().dropna().reset_index(drop=True)
slope, intercept, r_value, p_value, std_err = stats.linregress(x=data.loc[:,'LatMed ML'].astype('float'),y=data.loc[:,'LatMed PT'].astype('float'))
axes[0,1].set_xlabel('ML$_\mathdefault{X}$')
axes[0,1].set_ylabel('PT$_\mathdefault{X}$')
axes[0,1].set_title('R$^\mathdefault{2}$ = %.2f' % r_value**2, fontweight='bold')
print(len(data))

# sns.scatterplot(ax = axes[0,2], data=forcounting,  y="LatMed DRT_ndec", x='LatMed PT', color='black')
a = sns.regplot(ax = axes[0,2], data=final_day_classi.loc[:, 'LatMed DRT_ndec':'AntPos PT'].astype('float64'), y="LatMed DRT_ndec", x='LatMed PT', ci=None, scatter=False, color='grey')
c = sns.scatterplot(ax = axes[0,2], data=final_day_classi, y="LatMed DRT_ndec", x='LatMed PT', hue = diag_new, style=lesion_prop['protocol'], palette="pastel", legend=None)
data = final_day_classi.loc[:,['LatMed DRT_ndec', 'LatMed PT']].copy().dropna().reset_index(drop=True)
slope, intercept, r_value, p_value, std_err = stats.linregress(x=data.loc[:,'LatMed PT'].astype('float'),y=data.loc[:,'LatMed DRT_ndec'].astype('float'))
axes[0,2].set_xlabel('PT$_\mathdefault{X}$')
axes[0,2].set_ylabel('DRT$_\mathdefault{X}$')
axes[0,2].set_title('R$^\mathdefault{2}$ = %.2f' % r_value**2, fontweight='bold')
print(len(data))


# sns.scatterplot(ax = axes[1,1], data=forcounting,  y="AntPos ML", x='AntPos PT', color='black')
a = sns.regplot(ax = axes[1,0], data=final_day_classi.loc[:, 'LatMed DRT_ndec':'AntPos PT'].astype('float64'), y="AntPos PT", x='AntPos ML', ci=None, scatter=False, color='grey')
d = sns.scatterplot(ax = axes[1,0], data=final_day_classi, y="AntPos PT", x='AntPos ML', hue = diag_new, style=lesion_prop['protocol'], palette="pastel", legend=None)
data = final_day_classi.loc[:,['AntPos ML', 'AntPos PT']].copy().dropna().reset_index(drop=True)
slope, intercept, r_value, p_value, std_err = stats.linregress(x=data.loc[:,'AntPos ML'].astype('float'),y=data.loc[:,'AntPos PT'].astype('float'))
axes[1,0].set_xlabel('ML$_\mathdefault{Y}$')
axes[1,0].set_ylabel('PT$_\mathdefault{Y}$')
axes[1,0].set_title('R$^\mathdefault{2}$ = %.2f' % r_value**2, fontweight='bold')
print(len(data))


a = sns.regplot(ax = axes[1,1], data=final_day_classi.loc[:, 'LatMed DRT_ndec':'Orientation'].astype('float64'), y="LatMed PT", x='AC-PC', ci=None, scatter=False, color='grey')
c = sns.scatterplot(ax = axes[1,1], data=final_day_classi, y="LatMed PT", x='AC-PC', hue = diag_new, style=lesion_prop['protocol'], palette="pastel")
data = final_day_classi.loc[:,['AC-PC', 'LatMed PT']].copy().dropna().reset_index(drop=True)
slope, intercept, r_value, p_value, std_err = stats.linregress(x=data.loc[:,'AC-PC'].astype('float'),y=data.loc[:,'LatMed PT'].astype('float'))
axes[1,1].set_xlabel('AC-PC')
axes[1,1].set_ylabel('PT$_\mathdefault{X}$')
axes[1,1].set_title('R$^\mathdefault{2}$ = %.2f' % r_value**2, fontweight='bold')
print(len(data))

a = sns.regplot(ax = axes[1,2], data=final_day_classi.loc[:, 'LatMed DRT_ndec':'Orientation'].astype('float64'), y="Orientation", x='LatMed ML', ci=None, scatter=False, color='grey')
d = sns.scatterplot(ax = axes[1,2], data=final_day_classi, y="Orientation", x='LatMed ML', hue = "Diagnosis", style=lesion_prop['protocol'], palette="pastel", legend=None)
data = final_day_classi.loc[:,['LatMed ML', 'Orientation']].copy().dropna().reset_index(drop=True)
slope, intercept, r_value, p_value, std_err = stats.linregress(x=data.loc[:,'LatMed ML'].astype('float'),y=data.loc[:,'Orientation'].astype('float'))
axes[1,2].set_xlabel('ML$_\mathdefault{X}$')
axes[1,2].set_ylabel('DRT Orientation')
axes[1,2].set_title('R$^\mathdefault{2}$ = %.2f' % r_value**2, fontweight='bold')
print(len(data))

# fig.suptitle('Tracts COMs Correlation', fontsize='xx-large')
axes[1,1].legend(bbox_to_anchor=(0, -0.8), loc='lower left', borderaxespad=0)

axes = axes.flatten()
for i, ax in enumerate(axes):
    letter = string.ascii_uppercase[i]
    ax.text(0.02, 0.98, letter, transform=ax.transAxes,
            fontsize=12, fontweight='bold', va='top', ha='left')
plt.tight_layout()
plt.savefig("output3.tif", dpi=300, pad_inches=0.1)

# %% [code]
iag_new = final_day_classi['Diagnosis'].copy()
for pt, diag in enumerate(final_day_classi['Diagnosis']):
    if diag != 'ET' and diag != 'PD':
        diag_new.iloc[pt] = 'other'

fig, axes = plt.subplots(2,3, figsize=(15, 12))
# sns.scatterplot(ax = axes[0,0], data=forcounting, y="LatMed DRT_ndec", x='LatMed ML', color='black')
a = sns.regplot(ax = axes[0,0], data=final_day_classi[lesion_prop['protocol'] == 25].loc[:, 'LatMed DRT_ndec':'AntPos PT'].astype('float64'), y="LatMed DRT_ndec", x='LatMed ML', ci=None, scatter=False, color='grey')
a = sns.regplot(ax = axes[0,0], data=final_day_classi[lesion_prop['protocol'] == 60].loc[:, 'LatMed DRT_ndec':'AntPos PT'].astype('float64'), y="LatMed DRT_ndec", x='LatMed ML', ci=None, scatter=False, color='red')
sns.scatterplot(ax = axes[0,0], data=final_day_classi, y="LatMed DRT_ndec", x='LatMed ML', hue = diag_new, style=lesion_prop['protocol'], palette="pastel", legend=None)
data = final_day_classi.loc[:,['LatMed DRT_ndec', 'LatMed ML']].copy().dropna().reset_index(drop=True)
slope, intercept, r_value, p_value, std_err = stats.linregress(x=data.loc[:,'LatMed ML'].astype('float'),y=data.loc[:,'LatMed DRT_ndec'].astype('float'))
axes[0,0].set_xlabel('ML$_\mathdefault{X}$')
axes[0,0].set_ylabel('DRT$_\mathdefault{X}$')
axes[0,0].set_title('R$^\mathdefault{2}$ = %.2f' % r_value**2, fontweight='bold', fontsize=14)
print(len(data))

# sns.scatterplot(ax = axes[0,1], data=forcounting,  y="LatMed ML", x='LatMed PT', color='black')
b = sns.regplot(ax = axes[0,1], data=final_day_classi[lesion_prop['protocol'] == 25].loc[:, 'LatMed DRT_ndec':'AntPos PT'].astype('float64'), y="LatMed PT", x='LatMed ML', ci=None, scatter=False, color='grey')
b = sns.regplot(ax = axes[0,1], data=final_day_classi[lesion_prop['protocol'] == 60].loc[:, 'LatMed DRT_ndec':'AntPos PT'].astype('float64'), y="LatMed PT", x='LatMed ML', ci=None, scatter=False, color='red')
b = sns.scatterplot(ax = axes[0,1], data=final_day_classi, y="LatMed PT", x='LatMed ML', hue = diag_new, style=lesion_prop['protocol'], palette="pastel", legend=None)
data = final_day_classi.loc[:,['LatMed ML', 'LatMed PT']].copy().dropna().reset_index(drop=True)
slope, intercept, r_value, p_value, std_err = stats.linregress(x=data.loc[:,'LatMed ML'].astype('float'),y=data.loc[:,'LatMed PT'].astype('float'))
axes[0,1].set_xlabel('ML$_\mathdefault{X}$')
axes[0,1].set_ylabel('PT$_\mathdefault{X}$')
axes[0,1].set_title('R$^\mathdefault{2}$ = %.2f' % r_value**2, fontweight='bold', fontsize=14)
print(len(data))

# sns.scatterplot(ax = axes[0,2], data=forcounting,  y="LatMed DRT_ndec", x='LatMed PT', color='black')
a = sns.regplot(ax = axes[0,2], data=final_day_classi[lesion_prop['protocol'] == 25].loc[:, 'LatMed DRT_ndec':'AntPos PT'].astype('float64'), y="LatMed DRT_ndec", x='LatMed PT', ci=None, scatter=False, color='grey')
a = sns.regplot(ax = axes[0,2], data=final_day_classi[lesion_prop['protocol'] == 60].loc[:, 'LatMed DRT_ndec':'AntPos PT'].astype('float64'), y="LatMed DRT_ndec", x='LatMed PT', ci=None, scatter=False, color='red')
c = sns.scatterplot(ax = axes[0,2], data=final_day_classi, y="LatMed DRT_ndec", x='LatMed PT', hue = diag_new, style=lesion_prop['protocol'], palette="pastel", legend=None)
data = final_day_classi.loc[:,['LatMed DRT_ndec', 'LatMed PT']].copy().dropna().reset_index(drop=True)
slope, intercept, r_value, p_value, std_err = stats.linregress(x=data.loc[:,'LatMed PT'].astype('float'),y=data.loc[:,'LatMed DRT_ndec'].astype('float'))
axes[0,2].set_xlabel('PT$_\mathdefault{X}$')
axes[0,2].set_ylabel('DRT$_\mathdefault{X}$')
axes[0,2].set_title('R$^\mathdefault{2}$ = %.2f' % r_value**2, fontweight='bold', fontsize=14)
print(len(data))

# sns.scatterplot(ax = axes[1,0], data=forcounting,  y="AntPos DRT_ndec", x='AntPos ML', color='black')
# d = sns.regplot(ax = axes[1,0], data=final_day_classi.loc[:, 'LatMed DRT_ndec':'AntPos PT'].astype('float64'), y="AntPos DRT_ndec", x='AntPos ML', ci=None, scatter=False, color='grey')
# d = sns.scatterplot(ax = axes[1,0], data=final_day_classi, y="AntPos DRT_ndec", x='AntPos ML', hue = diag_new, style=lesion_prop['protocol'], palette="pastel", legend=None)
# data = final_day_classi.loc[:,['AntPos DRT_ndec', 'AntPos ML']].copy().dropna().reset_index(drop=True)
# slope, intercept, r_value, p_value, std_err = stats.linregress(x=data.loc[:,'AntPos ML'].astype('float'),y=data.loc[:,'AntPos DRT_ndec'].astype('float'))
# axes[1,0].set_xlabel('ML$_\mathdefault{Y}$')
# axes[1,0].set_ylabel('DRT$_\mathdefault{Y}$')
# axes[1,0].set_title('R$^\mathdefault{2}$ = %.2f,  y = %.3f$\cdot\mathdefault{x}$ + %.2f' % (r_value**2, slope, intercept), fontweight='bold', fontsize=14)

# sns.scatterplot(ax = axes[1,1], data=forcounting,  y="AntPos ML", x='AntPos PT', color='black')
a = sns.regplot(ax = axes[1,0], data=final_day_classi[lesion_prop['protocol'] == 25].loc[:, 'LatMed DRT_ndec':'AntPos PT'].astype('float64'), y="AntPos PT", x='AntPos ML', ci=None, scatter=False, color='grey')
a = sns.regplot(ax = axes[1,0], data=final_day_classi[lesion_prop['protocol'] == 60].loc[:, 'LatMed DRT_ndec':'AntPos PT'].astype('float64'), y="AntPos PT", x='AntPos ML', ci=None, scatter=False, color='red')
d = sns.scatterplot(ax = axes[1,0], data=final_day_classi, y="AntPos PT", x='AntPos ML', hue = diag_new, style=lesion_prop['protocol'], palette="pastel", legend=None)
data = final_day_classi.loc[:,['AntPos ML', 'AntPos PT']].copy().dropna().reset_index(drop=True)
slope, intercept, r_value, p_value, std_err = stats.linregress(x=data.loc[:,'AntPos ML'].astype('float'),y=data.loc[:,'AntPos PT'].astype('float'))
axes[1,0].set_xlabel('ML$_\mathdefault{Y}$')
axes[1,0].set_ylabel('PT$_\mathdefault{Y}$')
axes[1,0].set_title('R$^\mathdefault{2}$ = %.2f' % r_value**2, fontweight='bold', fontsize=14)
print(len(data))

# sns.scatterplot(ax = axes[1,2], data=forcounting,  y="AntPos DRT_ndec", x='AntPos PT', color='black')
# a = sns.regplot(ax = axes[1,2], data=final_day_classi.loc[:, 'LatMed DRT_ndec':'AntPos PT'].astype('float64'),  y="AntPos DRT_ndec", x='AntPos PT', ci=None, scatter=False, color='grey')
# c = sns.scatterplot(ax = axes[1,2], data=final_day_classi, y="AntPos DRT_ndec", x='AntPos PT', hue = diag_new, style=lesion_prop['protocol'], palette="pastel", legend=None)
# data = final_day_classi.loc[:,['AntPos DRT_ndec', 'AntPos PT']].copy().dropna().reset_index(drop=True)
# slope, intercept, r_value, p_value, std_err = stats.linregress(x=data.loc[:,'AntPos PT'].astype('float'),y=data.loc[:,'AntPos DRT_ndec'].astype('float'))
# axes[1,2].set_xlabel('PT$_\mathdefault{Y}$')
# axes[1,2].set_ylabel('DRT$_\mathdefault{Y}$')
# axes[1,2].set_title('R$^\mathdefault{2}$ = %.2f,  y = %.3f$\cdot\mathdefault{x}$ + %.2f' % (r_value**2, slope, intercept), fontweight='bold', fontsize=14)

# a = sns.regplot(ax = axes[1,1], data=final_day_classi.loc[:, 'LatMed DRT_ndec':'Orientation'].astype('float64'), y="Orientation", x='AntPos PT', ci=None, scatter=False, color='grey')
# d = sns.scatterplot(ax = axes[1,1], data=final_day_classi, y="Orientation", x='AntPos PT', hue = diag_new, style=lesion_prop['protocol'], palette="pastel", legend=None)
# data = final_day_classi.loc[:,['AntPos PT', 'Orientation']].copy().dropna().reset_index(drop=True)
# slope, intercept, r_value, p_value, std_err = stats.linregress(x=data.loc[:,'AntPos PT'].astype('float'),y=data.loc[:,'Orientation'].astype('float'))
# axes[1,1].set_xlabel('PT$_\mathdefault{Y}$')
# axes[1,1].set_ylabel('DRT Orientation')
# axes[1,1].set_title('R$^\mathdefault{2}$ = %.2f,  y = %.3f$\cdot\mathdefault{x}$ + %.2f' % (r_value**2, slope, intercept), fontweight='bold', fontsize=14)

a = sns.regplot(ax = axes[1,1], data=final_day_classi[lesion_prop['protocol'] == 25].loc[:, 'LatMed DRT_ndec':'Orientation'].astype('float64'), y="LatMed PT", x='AC-PC', ci=None, scatter=False, color='grey')
a = sns.regplot(ax = axes[1,1], data=final_day_classi[lesion_prop['protocol'] == 60].loc[:, 'LatMed DRT_ndec':'Orientation'].astype('float64'), y="LatMed PT", x='AC-PC', ci=None, scatter=False, color='red')
c = sns.scatterplot(ax = axes[1,1], data=final_day_classi, y="LatMed PT", x='AC-PC', hue = diag_new, style=lesion_prop['protocol'], palette="pastel")
data = final_day_classi.loc[:,['AC-PC', 'LatMed PT']].copy().dropna().reset_index(drop=True)
slope, intercept, r_value, p_value, std_err = stats.linregress(x=data.loc[:,'AC-PC'].astype('float'),y=data.loc[:,'LatMed PT'].astype('float'))
axes[1,1].set_xlabel('AC-PC')
axes[1,1].set_ylabel('PT$_\mathdefault{X}$')
axes[1,1].set_title('R$^\mathdefault{2}$ = %.2f' % r_value**2, fontweight='bold', fontsize=14)
print(len(data))

a = sns.regplot(ax = axes[1,2], data=final_day_classi[lesion_prop['protocol'] == 25].loc[:, 'LatMed DRT_ndec':'Orientation'].astype('float64'), y="Orientation", x='LatMed ML', ci=None, scatter=False, color='grey')
a = sns.regplot(ax = axes[1,2], data=final_day_classi[lesion_prop['protocol'] == 60].loc[:, 'LatMed DRT_ndec':'Orientation'].astype('float64'), y="Orientation", x='LatMed ML', ci=None, scatter=False, color='red')
d = sns.scatterplot(ax = axes[1,2], data=final_day_classi, y="Orientation", x='LatMed ML', hue = "Diagnosis", style=lesion_prop['protocol'], palette="pastel", legend=None)
data = final_day_classi.loc[:,['LatMed ML', 'Orientation']].copy().dropna().reset_index(drop=True)
slope, intercept, r_value, p_value, std_err = stats.linregress(x=data.loc[:,'LatMed ML'].astype('float'),y=data.loc[:,'Orientation'].astype('float'))
axes[1,2].set_xlabel('ML$_\mathdefault{X}$')
axes[1,2].set_ylabel('DRT Orientation')
axes[1,2].set_title('R$^\mathdefault{2}$ = %.2f' % r_value**2, fontweight='bold', fontsize=14)
print(len(data))

# fig.suptitle('Tracts COMs Correlation', fontsize='xx-large')
axes[1,1].legend(bbox_to_anchor=(0, -0.6), loc='lower left', borderaxespad=0, fontsize=12)


for k in range(0,2):
    for p in range(0,3):
        axes[k, p].xaxis.set_tick_params(labelsize=12)
        axes[k, p].yaxis.set_tick_params(labelsize=12)

axes = axes.flatten()
for i, ax in enumerate(axes):
    letter = string.ascii_uppercase[i]
    ax.text(0.02, 0.98, letter, transform=ax.transAxes,
            fontsize=24, fontweight='bold', va='top', ha='left')
plt.tight_layout()
plt.savefig("output3.tif", dpi=300, pad_inches=0.1)

# %% [code]
import pandas as pd
import statsmodels.formula.api as smf

group = lesion_prop['protocol'].copy().rename("group")
group[lesion_prop['protocol'] == 25] = 1
group[lesion_prop['protocol'] == 60] = 0
params = [['LatMed DRT_ndec', 'LatMed ML'], ['LatMed PT', 'LatMed ML'], ['LatMed DRT_ndec', 'LatMed PT'], ['AntPos PT', 'AntPos ML'], ['LatMed PT', 'AC-PC'], ['Orientation', 'LatMed ML']]
for param in params:
    df = pd.concat([final_day_classi.loc[:,param].astype('float64'), group], axis=1).dropna().reset_index(drop=True)
    df = df.rename(columns={param[0]:'y', param[1]:'x'})
    # df should have columns: y, x, group (group = 0 or 1)
    model = smf.ols('y ~ x', data=df[df.group == 1]).fit()
    # # p_interaction = model.pvalues['x:group[T.1]']
    # print(param)
    # print(model.summary())
    # # print(f"p-value for interaction (x:group): {p_interaction:.4g}")
    #
    # model2 = smf.ols('y ~ x + group', data=df).fit()
    # # p_group = model2.pvalues['group[T.1]']
    # print(model2.summary())
    # # print(f"p-value for group (intercept difference): {p_group:.4g}")
    #

    # Residuals for large group
    resid_25 = model.resid

    # Predict and compute residuals for small group
    df_60 = df[df.group == 0]
    resid_60 = df_60['y'] - model.predict(df_60)    # Residuals

    print(np.mean(abs(resid_25)), np.mean(abs(resid_60)))


# %% [code]
## Calculate the distance between the fitted line to the points:
def dist_from_fit(data, slope, intercept):
    all = pd.concat([data, lesion_prop['protocol']], axis=1).dropna().reset_index(drop=True)
    col_nm = data.columns
    comb_x = all.loc[:, [col_nm[0], 'protocol']]
    comb_y = all.loc[:, [col_nm[1], 'protocol']]
    x_25 = comb_x[comb_x['protocol'] == 25].drop(columns='protocol').to_numpy().astype('float')
    y_25 = comb_y[comb_y['protocol'] == 25].drop(columns='protocol').to_numpy().astype('float')
    x_60 = comb_x[comb_x['protocol'] == 60].drop(columns='protocol').to_numpy().astype('float')
    y_60 = comb_y[comb_y['protocol'] == 60].drop(columns='protocol').to_numpy().astype('float')
    d_25 = abs(slope*x_25 - y_25 + intercept)/np.sqrt(slope**2 + 1)
    d_60 = abs(slope*x_60 - y_60 + intercept)/np.sqrt(slope**2 + 1)

    distans = pd.DataFrame(d_25, columns=['dist'])
    distans['Diffusion Directions'] = pd.DataFrame(np.ones_like(d_25)*25).astype(int)
    distans_2 = pd.DataFrame(d_60, columns=['dist'])
    distans_2['Diffusion Directions'] = pd.DataFrame(np.ones_like(d_25)*60).astype(int)
    distans = pd.concat([distans, distans_2], axis=0)

    _, pv = stats.ttest_ind(d_25, d_60, axis=0, equal_var=False, nan_policy='omit', alternative='two-sided', trim=0)

    # 1. F-test for variance
    F = np.var(d_60, ddof=1) / np.var(d_25, ddof=1)
    df1 = len(d_60) - 1
    df2 = len(d_25) - 1
    p_F = 2 * min(stats.f.cdf(F, df1, df2), 1 - stats.f.cdf(F, df1, df2))

    return d_25, d_60, distans, pv, p_F

# %% [code]
params = [['LatMed ML', 'LatMed DRT_ndec'], ['LatMed ML', 'LatMed PT'], ['LatMed PT', 'LatMed DRT_ndec'], ['AntPos ML', 'AntPos PT'], ['AC-PC', 'LatMed PT'], ['LatMed ML', 'Orientation']]

for param in params:
    data = final_day_classi[lesion_prop['protocol'] == 25].loc[:,param].copy().dropna().reset_index(drop=True)
    slope, intercept, r_value, _, _ = stats.linregress(x=data.loc[:,param[0]].astype('float'),y=data.loc[:,param[1]].astype('float'))

    d_25, d_60, distans, pv, p_F = dist_from_fit(data=final_day_classi.loc[:,param].copy(), slope=slope, intercept=intercept)

    print(param)
    print(round(np.mean(d_25), 2), round(np.std(d_25), 2))
    print(round(np.mean(d_60), 2), round(np.std(d_60), 2))
    print(round(pv.item(), 3), round(p_F, 3))


# %% [code]
_, ax = plt.subplots(1, 2, figsize=(10, 5))
sns.histplot(ax= ax[0], data=distans, x='dist', hue='Diffusion Directions', multiple='layer', palette='pastel', binwidth=0.4)
ax[0].set_xlabel('Distance from regfit')
ax[0].set_ylabel('Number of patients')
ax[0].set_title("Distance from regfit", fontsize=24, fontweight='bold')

sns.barplot(ax= ax[1], data=distans, x='Diffusion Directions', y='dist')
ax[1].text(0.2, 1.5, 'p-value = %.3f' % pv)
ax[1].set_ylabel('Mean distance from regfit')
ax[1].set_title("Mean Distance from regfit", fontsize=24, fontweight='bold')
plt.show()

print(np.mean(d_25))
print(np.std(d_25))
print(np.mean(d_60))
print(np.std(d_60))

# %% [markdown]


# %% [markdown]
# DRT-coordinate System #

# %% [code]
plt.rcParams.update(plt.rcParamsDefault)
rcParams['font.serif'] = "Times New Roman"
rcParams['font.family'] = "serif"
sns.set_theme(font='serif')

# %% [code]
%load_ext autoreload
%autoreload 2
from DRT_elps_funs import draw_COMs, all_les

# %% [code]
indata = final_day_classi.copy()
classi = pd.DataFrame(columns=[f"classi score 1 month"], index=range(len(indata)))
time = '1 month'
c = 0

for i, sn in enumerate(indata["serial number"]):
    pat = indata[indata['serial number'] == sn]
    if np.isnan(pat.loc[:,f'Tremor score {time} after (Treated Hand)'].iloc[0]) \
            or (np.isnan(pat.loc[:, 'Quality of life score 6 months after'].iloc[0])
                and np.isnan(pat.loc[:,'Quality of life score 12 months after'].iloc[0])):
        classi.iloc[i] = np.nan
        print(sn)
    else:
        c += 1
        if pat.loc[:,f'Tremor score {time} after (Treated Hand)'].iloc[0] <= 0.4 and pat.loc[:, 'Quality of life score 6 months after'].iloc[0] < 1:
            classi.iloc[i] = 1
        elif pat.loc[:, f'Tremor score {time} after (Treated Hand)'].iloc[0] <= 0.4 \
                and np.isnan(pat.loc[:, 'Quality of life score 6 months after'].iloc[0]) \
                and pat.loc[:, 'Quality of life score 12 months after'].iloc[0] < 1:
            classi.iloc[i] = 1
        else:
            classi.iloc[i] = 0

final_output = pd.concat([classi, indata], axis=1)
print(c)

# %% [markdown]
# New - Coordinate system of DRT including orientation

# %% [code]
# Lesion location relative to each DRT's orientation (axis rotated according to the DRT's orientation):
x = final_day_classi.loc[:,'LatMed DRT_ndec'] - final_day_classi.loc[:,'LatMed Lesion']
y = final_day_classi.loc[:,'AntPos Lesion'] - final_day_classi.loc[:,'AntPos DRT_ndec']
new_loc = draw_COMs(data=final_day_classi, X=x, Y=y, time=24, elps=True, norm='ori', save_img=False, save_name='output6.tif')


# %% [code]
from sklearn.cluster import KMeans
from sklearn.metrics import silhouette_samples, silhouette_score,calinski_harabasz_score
##### Defining the data to work on (droping the success treatments we want to ignore):
final_com = new_loc.dropna().reset_index(drop=True).copy()
toclass = final_com[final_com["score"] == 1].drop(labels=np.concatenate([final_com[final_com['serial number']== 'A066'].index]), axis=0).reset_index(drop=True)

data = list(zip(toclass.loc[:, 'x_o'], toclass.loc[:, 'y_o']))
inertias = []

for i in range(1,11):
    kmeans = KMeans(n_clusters=i)
    kmeans.fit(data)
    inertias.append(kmeans.inertia_)

plt.plot(range(1,11), inertias, marker='o')
plt.title('Elbow method')
plt.xlabel('Number of clusters')
plt.ylabel('Inertia')
plt.show()


scores = []
for i in range(2,11):
    kmeans = KMeans(n_clusters=i, random_state=42)
    scores.append(calinski_harabasz_score(data, kmeans.fit_predict(data)))

plt.plot(range(2,11), scores, marker='o')
plt.title('Silhouette Score')
plt.xlabel('Number of clusters')
plt.ylabel('scores')
plt.show()


kmeans = KMeans(n_clusters=3)
kmeans.fit(data)

# Get original labels and centers
original_labels = kmeans.labels_
centers = kmeans.cluster_centers_

# Define a sorting rule (e.g., sort by x then y coordinate of centers)
sorted_indices = np.argsort(centers[:, 0])  # sort by x-coordinate

# Map original labels to new consistent labels
label_map = {old: new for new, old in enumerate(sorted_indices)}
normalized_labels = np.vectorize(label_map.get)(original_labels)

sns.scatterplot(x=toclass.loc[:, 'x_o'], y=toclass.loc[:, 'y_o'], hue=normalized_labels)
plt.show()

# %% [code]
# Lesion location relative to each DRT's orientation (axis rotated according to the DRT's orientation):
x = final_day_classi.loc[:,'LatMed DRT_ndec'] - final_day_classi.loc[:,'LatMed Lesion']
y = final_day_classi.loc[:,'AntPos Lesion'] - final_day_classi.loc[:,'AntPos DRT_ndec']
new_loc = draw_COMs(data=final_day_classi, X=x, Y=y, time=24, elps=True, norm='ori', subdiv=True, km=normalized_labels, save_img=True, save_name='output6.tif')


# %% [code]
data = new_loc[new_loc['score'] == 1].copy().drop(labels=np.concatenate([new_loc[new_loc['serial number']== 'A025'].index, new_loc[new_loc['serial number']== 'A050'].index, new_loc[new_loc['serial number']== 'A080'].index, new_loc[new_loc['serial number']== 'A108'].index, new_loc[new_loc['serial number']== 'A125'].index, new_loc[new_loc['serial number']== 'A066'].index]), axis=0).reset_index(drop=True)

# , new_loc[new_loc['serial number']== 'A013'].index, new_loc[new_loc['serial number']== 'A049'].index, new_loc[new_loc['serial number']== 'A053'].index, new_loc[new_loc['serial number']== 'A059'].index, new_loc[new_loc['serial number']== 'A061'].index, new_loc[new_loc['serial number']== 'A063'].index, new_loc[new_loc['serial number']== 'A028'].index

# step 1 - calculate the mean and std location of success treatments:
mean_x_1 = np.mean(data["x_o"])
mean_y_1 = np.mean(data["y_o"])
print(mean_x_1)
print(mean_y_1)

# Step 2 - claculate the distance between suc/fail points to the mean:
dist_1 = np.sqrt((data.loc[:,"x_o"] - mean_x_1) ** 2 + (data.loc[:,"y_o"] - mean_y_1) ** 2)
mean_dist_1 = np.mean(dist_1)
std_dist_1 = np.std(dist_1)


qt = dist_1.quantile(q=[0.25, 0.75])
IQR = (qt[0.75] - qt[0.25])

outliers = data[((dist_1 < (qt.loc[0.25] - 1.5*IQR)) | (dist_1 > (qt[0.75] + 1.5*IQR)))]

print(outliers)
sns.histplot(x=dist_1, binwidth=0.2)
plt.show()

# %% [code]
import plotly.graph_objects as go
text = [f'{string1}<br>{string2}'
        for string1, string2 in zip(new_loc['serial number'], new_loc['diagnosis'])]

fig = go.Figure(data=go.Scatter(x=round(new_loc['x_o'], 2),
                                y=round(new_loc['y_o'], 2),
                                mode='markers',
                                marker=dict(color=new_loc['score'], colorscale=['blue', 'orange'], size=10),
                                text=text)) # hover text goes here

fig.update_layout(title='Lesions COMs', width=800, height=800)
fig.show()


# %% [code]
# Accumulative lesions' overlap in DRT-coordinate system (normalized to D1, D2, ori):
df = final_day_classi.copy().drop(labels=np.concatenate([final_day_classi[final_day_classi['serial number']== 'A025'].index, final_day_classi[final_day_classi['serial number']== 'A050'].index, final_day_classi[final_day_classi['serial number']== 'A080'].index, final_day_classi[final_day_classi['serial number']== 'A108'].index, final_day_classi[final_day_classi['serial number']== 'A125'].index, final_day_classi[final_day_classi['serial number']== 'A066'].index]), axis=0).reset_index(drop=True)

mat_suc_norm, mat_fail_norm, x_mean, y_mean = all_les(data=df, les_data=lesion_prop, X=None, Y=None, time=24, elps=True, norm='ori', save_img=False, save_name='output7.tif')
print(x_mean, y_mean)


# %% [code]
## Critical area equation:
sub = ((mat_suc_norm*23)-(mat_fail_norm*21))
plus = ((mat_suc_norm*23)+(mat_fail_norm*21))
plus[plus == 0] = np.nan
critic_map = sub/plus

df = final_day_classi.copy().drop(labels=np.concatenate([final_day_classi[final_day_classi['serial number']== 'A025'].index, final_day_classi[final_day_classi['serial number']== 'A050'].index, final_day_classi[final_day_classi['serial number']== 'A080'].index, final_day_classi[final_day_classi['serial number']== 'A108'].index, final_day_classi[final_day_classi['serial number']== 'A125'].index, final_day_classi[final_day_classi['serial number']== 'A066'].index]), axis=0).reset_index(drop=True)
mean_D1 = np.mean(df.loc[:, 'D1'])
mean_D2 = np.mean(df.loc[:, 'D2'])

fig, ax = plt.subplots(1,1, figsize=(9, 8))
## image 1:
# cmap = plt.colormaps.get_cmap('coolwarm')  # viridis is the default colormap for imshow
# cmap.set_bad(color='black')
# map = ax[0].imshow(critic_map, cmap=cmap)
# fig.colorbar(map, ax=ax[0], fraction=0.045)
#
# ax[0].add_patch(mpatches.Circle((4 * -1.75 + 40, 40 - 4 * 1.29), 10, color='black',
#                                  alpha=0.5, fill=None, linestyle='--', linewidth=3))
# ax[0].add_patch(mpatches.Circle((4 * -1.75 + 40, 40 - 4 * 1.29), 1, color='black',
#                                  alpha=0.5))
# ax[0].add_patch(mpatches.Ellipse((40,40), mean_D1*4, mean_D2*4, angle=0, color='gray', alpha=0.5, fill=None, linestyle='--', linewidth=2))
# ax[0].grid(color='gray', linestyle='-', linewidth=1, alpha=0.3)

## image 2:
cmap = plt.colormaps.get_cmap('coolwarm')  # viridis is the default colormap for imshow
cmap.set_bad(color='black')
map = ax.imshow(sub, cmap=cmap)
cbar = fig.colorbar(map, ax=ax, fraction=0.0405, location='left', pad=0.15)
cbar.ax.tick_params(labelsize=18)
cbar.set_label("Number of lesions difference (success - fail) [#]", fontsize=22, labelpad=12)
ax.add_patch(mpatches.Ellipse((40,40), mean_D1*4, mean_D2*4, angle=0, color='magenta', alpha=0.5, fill=None, linestyle='--', linewidth=2))

# Not this one:
# ax[1].add_patch(mpatches.Circle((4 * -1.75 + 40, 40 - 4 * 1.29), 10, color='black',
#                                  alpha=0.5, fill=None, linestyle='--', linewidth=3))
# ax[1].add_patch(mpatches.Circle((4 * -1.75 + 40, 40 - 4 * 1.29), 1, color='black',
#                                  alpha=0.5))

# This one:
# ax.add_patch(mpatches.Circle((4 * -2.23 + 40, 40 - 4 * 0.78), 10, color='black',
#                                  alpha=0.5, fill=None, linestyle='--', linewidth=3))
# ax.add_patch(mpatches.Circle((4 * -2.23 + 40, 40 - 4 * 0.78), 0.5, color='black',
#                                  alpha=0.5))
#
# ax.add_patch(mpatches.Circle((4*x_mean+40, 40 - 4*y_mean), 0.5, color='blue', alpha=0.5))
# ax.add_patch(mpatches.Circle((4*x_mean+40, 40 - 4*y_mean), 6, color='blue',
#                                  alpha=0.5, fill=None, linestyle='--', linewidth=3))

ax.grid(color='gray', linestyle='-', linewidth=1, alpha=0.3)

ax.set_xticks(ticks=[0, 10, 20, 30, 40, 50, 60, 70, 80], labels=[-10, -7.5, -5, -2.5, 0, 2.5, 5, 7.5, 10])
ax.set_yticks(ticks=[0, 10, 20, 30, 40, 50, 60, 70, 80], labels=[10, 7.5, 5, 2.5, 0, -2.5, -5, -7.5, -10])

ax.set_xlabel('a (mm)', fontsize=22, labelpad=2)
ax.set_ylabel('b (mm)', fontsize=22, labelpad=0)
ax.xaxis.set_tick_params(labelsize=18)
ax.yaxis.set_tick_params(labelsize=18)

plt.text(0.5, 0.97, 'A', fontsize=20, fontweight='bold', transform=ax.transAxes, va='center', ha='center')
plt.text(0.5, 0.03, 'P', fontsize=20, fontweight='bold', transform=ax.transAxes, va='center', ha='center')
plt.text(0.03, 0.5, 'L', fontsize=20, fontweight='bold', transform=ax.transAxes, va='center', ha='center')
plt.text(0.97, 0.5, 'M', fontsize=20, fontweight='bold', transform=ax.transAxes, va='center', ha='center')

# plt.text(0.02, 0.98, 'C', transform=ax.transAxes,
#         fontsize=30, fontweight='bold', va='top', ha='left')
plt.savefig("output9.tif", dpi=300, pad_inches=0.1, bbox_inches='tight')
plt.show()

# %% [code]
## Critical area equation: (Image for graphical abstract)
sub = ((mat_suc_norm*23)-(mat_fail_norm*21))
plus = ((mat_suc_norm*23)+(mat_fail_norm*21))
plus[plus == 0] = np.nan
critic_map = sub/plus

df = final_day_classi.copy().drop(labels=np.concatenate([final_day_classi[final_day_classi['serial number']== 'A025'].index, final_day_classi[final_day_classi['serial number']== 'A050'].index, final_day_classi[final_day_classi['serial number']== 'A080'].index, final_day_classi[final_day_classi['serial number']== 'A108'].index, final_day_classi[final_day_classi['serial number']== 'A125'].index, final_day_classi[final_day_classi['serial number']== 'A066'].index]), axis=0).reset_index(drop=True)
mean_D1 = np.mean(df.loc[:, 'D1'])
mean_D2 = np.mean(df.loc[:, 'D2'])

fig, ax = plt.subplots(1,1, figsize=(9, 8))
## image 1:
# cmap = plt.colormaps.get_cmap('coolwarm')  # viridis is the default colormap for imshow
# cmap.set_bad(color='black')
# map = ax[0].imshow(critic_map, cmap=cmap)
# fig.colorbar(map, ax=ax[0], fraction=0.045)
#
# ax[0].add_patch(mpatches.Circle((4 * -1.75 + 40, 40 - 4 * 1.29), 10, color='black',
#                                  alpha=0.5, fill=None, linestyle='--', linewidth=3))
# ax[0].add_patch(mpatches.Circle((4 * -1.75 + 40, 40 - 4 * 1.29), 1, color='black',
#                                  alpha=0.5))
# ax[0].add_patch(mpatches.Ellipse((40,40), mean_D1*4, mean_D2*4, angle=0, color='gray', alpha=0.5, fill=None, linestyle='--', linewidth=2))
# ax[0].grid(color='gray', linestyle='-', linewidth=1, alpha=0.3)

## image 2:
cmap = plt.colormaps.get_cmap('coolwarm')  # viridis is the default colormap for imshow
cmap.set_bad(color='black')
map = ax.imshow(sub, cmap=cmap)
cbar = fig.colorbar(map, ax=ax, fraction=0.1)
cbar.ax.tick_params(labelsize=34)
cbar.set_label("Number of lesions difference\n(success - fail) [#]", fontsize=34, labelpad=12)
ax.add_patch(mpatches.Ellipse((40,40), mean_D1*4, mean_D2*4, angle=0, color='magenta', alpha=0.5, fill=None, linestyle='--', linewidth=2))

# Not this one:
# ax[1].add_patch(mpatches.Circle((4 * -1.75 + 40, 40 - 4 * 1.29), 10, color='black',
#                                  alpha=0.5, fill=None, linestyle='--', linewidth=3))
# ax[1].add_patch(mpatches.Circle((4 * -1.75 + 40, 40 - 4 * 1.29), 1, color='black',
#                                  alpha=0.5))

# This one:
# ax.add_patch(mpatches.Circle((4 * -2.23 + 40, 40 - 4 * 0.78), 10, color='black',
#                                  alpha=0.5, fill=None, linestyle='--', linewidth=3))
# ax.add_patch(mpatches.Circle((4 * -2.23 + 40, 40 - 4 * 0.78), 0.5, color='black',
#                                  alpha=0.5))
#
# ax.add_patch(mpatches.Circle((4*x_mean+40, 40 - 4*y_mean), 0.5, color='blue', alpha=0.5))
# ax.add_patch(mpatches.Circle((4*x_mean+40, 40 - 4*y_mean), 6, color='blue',
#                                  alpha=0.5, fill=None, linestyle='--', linewidth=3))

ax.grid(color='gray', linestyle='-', linewidth=1, alpha=0.3)

ax.set_xticks(ticks=[0, 10, 20, 30, 40, 50, 60, 70, 80], labels=[-10, '', -5, '', 0, '', 5, '', 10])
ax.set_yticks(ticks=[0, 10, 20, 30, 40, 50, 60, 70, 80], labels=[10, '', 5, '', 0, '', -5, '', -10])

ax.set_xlabel('a (mm)', fontsize=36, labelpad=2)
ax.set_ylabel('b (mm)', fontsize=36, labelpad=0)
ax.xaxis.set_tick_params(labelsize=34)
ax.yaxis.set_tick_params(labelsize=34)

plt.text(0.5, 0.97, 'A', fontsize=34, fontweight='bold', transform=ax.transAxes, va='center', ha='center')
plt.text(0.5, 0.03, 'P', fontsize=34, fontweight='bold', transform=ax.transAxes, va='center', ha='center')
plt.text(0.03, 0.5, 'L', fontsize=34, fontweight='bold', transform=ax.transAxes, va='center', ha='center')
plt.text(0.97, 0.5, 'M', fontsize=34, fontweight='bold', transform=ax.transAxes, va='center', ha='center')

# plt.text(0.02, 0.98, 'C', transform=ax.transAxes,
#         fontsize=30, fontweight='bold', va='top', ha='left')
plt.savefig("output9.tif", dpi=300, pad_inches=0.1, bbox_inches='tight')
plt.show()

# %% [code]
# locate a specific area at the overlap map:
cop = mat_suc_norm.copy()
cop[cop<0.85] = 0
fig, ax = plt.subplots(1,2, figsize=(16, 8))
ax[0].imshow(cop, vmin=0, vmax=1)
# plt.colorbar()
plt.show()

# %% [markdown]
# Finding the target

# %% [code]
from numpy.linalg import eig
# Anterior-lateral group:

##### Defining the data to work on (droping the success treatments we want to ignore):
final_com = new_loc.dropna().reset_index(drop=True).copy()
final_com_1 = final_com[final_com["score"] == 1].drop(labels=np.concatenate([final_com[final_com['serial number']== 'A025'].index, final_com[final_com['serial number']== 'A050'].index, final_com[final_com['serial number']== 'A080'].index, final_com[final_com['serial number']== 'A108'].index, final_com[final_com['serial number']== 'A125'].index, final_com[final_com['serial number']== 'A013'].index, final_com[final_com['serial number']== 'A049'].index, final_com[final_com['serial number']== 'A053'].index, final_com[final_com['serial number']== 'A059'].index, final_com[final_com['serial number']== 'A061'].index, final_com[final_com['serial number']== 'A063'].index, final_com[final_com['serial number']== 'A028'].index, final_com[final_com['serial number']== 'A066'].index]), axis=0).reset_index(drop=True)
final_com_0 = final_com[final_com["score"] == 0]

# step 1 - calculate the mean and std location of success treatments:
mean_x_1 = np.mean(final_com_1["x_o"])
mean_y_1 = np.mean(final_com_1["y_o"])
cov_mat_1 = np.cov([final_com_1["x_o"], final_com_1["y_o"]])
eigenvalues, eigenvectors = eig(cov_mat_1)
theta = np.rad2deg(np.arctan(eigenvectors[1,0]/eigenvectors[1,1]))

fig, ax = plt.subplots(figsize=(8, 8))
ax.add_patch(mpatches.Ellipse((mean_x_1, mean_y_1), eigenvalues[0], eigenvalues[1], angle=theta, color='black', alpha=0.2))

# Step 2 - claculate the distance between suc/fail points to the mean:
dist_1 = np.sqrt((final_com_1.loc[:,"x_o"] - mean_x_1) ** 2 + (final_com_1.loc[:,"y_o"] - mean_y_1) ** 2)
mean_dist_1 = np.mean(dist_1)
std_dist_1 = np.std(dist_1)

dist_0 = np.sqrt((final_com_0.loc[:,"x_o"] - mean_x_1) ** 2 + (final_com_0.loc[:,"y_o"] - mean_y_1) ** 2)
mean_dist_0 = np.mean(dist_0)
std_dist_0 = np.std(dist_0)

# Step 3 - calculate p-value:
t_val, df = ttest_df(dist_1, dist_0)
pval = stats.t.sf(abs(t_val), df)
print(pval.round(decimals=6))
print(stats.ttest_ind(dist_1, dist_0, axis=0, equal_var=False, nan_policy='omit', alternative='less', trim=0))

##### Draw the plot:
sns.scatterplot(ax=ax, x=final_com_1["x_o"], y=final_com_1["y_o"], color="red", alpha=0.6)
sns.scatterplot(ax=ax, x=new_loc["x_o"], y=new_loc["y_o"], hue=new_loc["score"], alpha=0.8, palette='pastel')
ax.set_xlim(-6, 4)
ax.set_ylim(-4, 6)
hands, labs = ax.get_legend_handles_labels()
ax.legend(handles=hands, labels=['Unsuccessful', 'Successful'])
ax.text(-5.9, -3.9, 'Anterior lateral group:\nTarget (mean of COMs): (%.2f, %.2f)\nSTD: (%.2f, %.2f)\nSuccess group - distance from target: %.2f $\pm$ %.2f\nFail group - distance from target: %.2f $\pm$ %.2f' % (mean_x_1, mean_y_1, eigenvalues[0], eigenvalues[1], mean_dist_1, std_dist_1, mean_dist_0, std_dist_0), fontsize=14)
plt.show()

# %% [code]
sns.histplot(x=dist_0, binwidth=0.3)
sns.histplot(x=dist_1, binwidth=0.3)

plt.show()

# %% [code]
# Accumulative lesions' overlap in DRT-coordinate system (normalized to D1, D2, ori):
mat_suc_norm, mat_fail_norm, x_mean, y_mean = all_les(data=final_day_classi, les_data=lesion_prop, X=None, Y=None, time=24, elps=True, norm='ori', add_target=True, T_param=[-theta, mean_x_1, mean_y_1, eigenvalues[0], eigenvalues[1]])

# %% [code]
# Accumulative lesions' overlap in DRT-coordinate system (normalized to D1, D2, ori):
df = final_day_classi.copy().drop(labels=np.concatenate([final_day_classi[final_day_classi['serial number']== 'A025'].index, final_day_classi[final_day_classi['serial number']== 'A050'].index, final_day_classi[final_day_classi['serial number']== 'A080'].index, final_day_classi[final_day_classi['serial number']== 'A108'].index, final_day_classi[final_day_classi['serial number']== 'A125'].index, final_day_classi[final_day_classi['serial number']== 'A066'].index]), axis=0).reset_index(drop=True)

mat_suc_norm, mat_fail_norm, x_mean, y_mean = all_les(data=df, les_data=lesion_prop, X=None, Y=None, time=24, elps=True, norm='ori', add_target=True, T_param=[-theta, mean_x_1, mean_y_1, eigenvalues[0], eigenvalues[1]])
print(x_mean, y_mean)

# %% [code]
# With lateral-posterior group:

##### Defining the data to work on (droping the success treatments we want to ignore):
final_com = new_loc.dropna().reset_index(drop=True).copy()
final_com_1 = final_com[final_com["score"] == 1].drop(labels=np.concatenate([final_com[final_com['serial number']== 'A025'].index, final_com[final_com['serial number']== 'A050'].index, final_com[final_com['serial number']== 'A080'].index, final_com[final_com['serial number']== 'A108'].index, final_com[final_com['serial number']== 'A125'].index, final_com[final_com['serial number']== 'A066'].index]), axis=0).reset_index(drop=True)

final_com_0 = final_com[final_com["score"] == 0]

# step 1 - calculate the mean and std location of success treatments:
mean_x_1 = np.mean(final_com_1["x_o"])
mean_y_1 = np.mean(final_com_1["y_o"])
cov_mat_1 = np.cov([final_com_1["x_o"], final_com_1["y_o"]])
eigenvalues, eigenvectors = eig(cov_mat_1)
theta = np.rad2deg(np.arctan(eigenvectors[1,1]/eigenvectors[1,0]))

fig, ax = plt.subplots(figsize=(8, 8))
ax.add_patch(mpatches.Ellipse((mean_x_1, mean_y_1), eigenvalues[0], eigenvalues[1], angle=theta, color='red', alpha=0.2))

# Step 2 - claculate the distance between suc/fail points to the mean:
dist_1 = np.sqrt((final_com_1.loc[:, "x_o"] - mean_x_1) ** 2 + (final_com_1.loc[:, "y_o"] - mean_y_1) ** 2)
mean_dist_1 = np.mean(dist_1)
std_dist_1 = np.std(dist_1)

dist_0 = np.sqrt((final_com_0.loc[:, "x_o"] - mean_x_1) ** 2 + (final_com_0.loc[:, "y_o"] - mean_y_1) ** 2)
mean_dist_0 = np.mean(dist_0)
std_dist_0 = np.std(dist_0)

# Step 3 - calculate p-value:
t_val, df = ttest_df(dist_1, dist_0)
pval = stats.t.sf(abs(t_val), df)
print(pval.round(decimals=5))
print(stats.ttest_ind(dist_1, dist_0, axis=0, equal_var=False, nan_policy='omit', alternative='less', trim=0))

##### Draw the plot:
sns.scatterplot(ax=ax, x=final_com_1["x_o"], y=final_com_1["y_o"], color="red", alpha=0.6)
sns.scatterplot(ax=ax, x=new_loc["x_o"], y=new_loc["y_o"], hue=new_loc["score"], alpha=0.8, palette='pastel')
ax.set_xlim(-6, 4)
ax.set_ylim(-4, 6)
hands, labs = ax.get_legend_handles_labels()
ax.legend(handles=hands, labels=['Unsuccessful', 'Successful'])
ax.text(-5.9, -3.9,'Anterior lateral group:\nTarget (mean of COMs): (%.2f, %.2f)\nSTD: (%.2f, %.2f)\nSuccess group - distance from target: %.2f $\pm$ %.2f\nFail group - distance from target: %.2f $\pm$ %.2f' % (
        mean_x_1, mean_y_1, eigenvalues[0], eigenvalues[1], mean_dist_1, std_dist_1, mean_dist_0, std_dist_0),
        fontsize=14)
plt.show()

# %% [code]
sns.histplot(x=dist_0, binwidth=0.3)
sns.histplot(x=dist_1, binwidth=0.3)

plt.show()

# %% [code]
# Accumulative lesions' overlap in DRT-coordinate system (normalized to D1, D2, ori):
mat_suc_norm, mat_fail_norm, x_mean, y_mean = all_les(data=final_day_classi, les_data=lesion_prop, X=None, Y=None, time=24, elps=True, norm='ori', add_target=True, T_param=[-theta, mean_x_1, mean_y_1, eigenvalues[0], eigenvalues[1]])

# %% [code]
# Accumulative lesions' overlap in DRT-coordinate system (normalized to D1, D2, ori):
df = final_day_classi.copy().drop(labels=np.concatenate([final_day_classi[final_day_classi['serial number']== 'A025'].index, final_day_classi[final_day_classi['serial number']== 'A050'].index, final_day_classi[final_day_classi['serial number']== 'A080'].index, final_day_classi[final_day_classi['serial number']== 'A108'].index, final_day_classi[final_day_classi['serial number']== 'A125'].index, final_day_classi[final_day_classi['serial number']== 'A066'].index, final_day_classi[final_day_classi['serial number']== 'A049'].index, final_day_classi[final_day_classi['serial number']== 'A053'].index]), axis=0).reset_index(drop=True)

mat_suc_norm, mat_fail_norm, x_mean, y_mean = all_les(data=df, les_data=lesion_prop, X=None, Y=None, time=24, elps=True, norm='ori', add_target=True, T_param=[-theta, mean_x_1, mean_y_1, eigenvalues[0], eigenvalues[1]])
print(x_mean, y_mean)

# %% [code]
# Calculate the distance between the COMs to the target defined by the lesions' cumulative overlap:
final_com = new_loc.dropna().reset_index(drop=True).copy()
final_com_1 = final_com[final_com["score"] == 1].drop(labels=np.concatenate([final_com[final_com['serial number']== 'A025'].index, final_com[final_com['serial number']== 'A050'].index, final_com[final_com['serial number']== 'A080'].index, final_com[final_com['serial number']== 'A108'].index, final_com[final_com['serial number']== 'A125'].index, final_com[final_com['serial number']== 'A066'].index]), axis=0).reset_index(drop=True)

final_com_0 = final_com[final_com["score"] == 0]

# Step 1 - calculate the distance between suc/fail points to the mean:
dist_1 = np.sqrt((final_com_1.loc[:,"x_o"] - x_mean) ** 2 + (final_com_1.loc[:,"y_o"] - y_mean) ** 2)
mean_dist_1 = np.mean(dist_1)
std_dist_1 = np.std(dist_1)

dist_0 = np.sqrt((final_com_0.loc[:,"x_o"] - x_mean) ** 2 + (final_com_0.loc[:,"y_o"] - y_mean) ** 2)
mean_dist_0 = np.mean(dist_0)
std_dist_0 = np.std(dist_0)

print('Anterior lateral group:\nTarget (mean of COMs): (%.2f, %.2f)\nSuccess group - distance from target: %.2f +- %.2f\nFail group - distance from target: %.2f +- %.2f' % (x_mean, y_mean, mean_dist_1, std_dist_1, mean_dist_0, std_dist_0))

# Step 2 - calculate p-value:
t_val, df = ttest_df(dist_1, dist_0)
pval = stats.t.sf(abs(t_val), df)
print(pval.round(decimals=5))
print(stats.ttest_ind(dist_1, dist_0, axis=0, equal_var=False, nan_policy='omit', alternative='less', trim=0))
