# Supplementary material for: Personalized tremor control targeting for MR-guided focused ultrasound using tractography
Source: Brain Commun. 2026 Jun 22;8(3):fcag170. doi: 10.1093/braincomms/fcag170 (PMC13284421; doi:10.1093/braincomms/fcag170)
Supplement: fcag170_Supplementary_Data [file fcag170_supplementary_data.zip › Supplementary_material_Code_LinReg_pub.ipynb]

# %% [markdown]
# **Data Analysis**

# %% [code]
import pandas as pd
%matplotlib inline
import matplotlib.pyplot as plt
from matplotlib import rcParams
import seaborn as sns
import numpy as np
from sklearn import linear_model
from sklearn.cluster import KMeans
import matplotlib.patches as mpatches
from matplotlib.lines import Line2D
from sklearn.preprocessing import StandardScaler, PolynomialFeatures
import itertools
from sklearn.metrics import mean_squared_error, get_scorer_names
from sklearn.model_selection import LeaveOneOut, cross_val_predict, cross_val_score
# 11, 20, 16

# %% [code]
rcParams['font.serif'] = "Times New Roman"
rcParams['font.family'] = "serif"
sns.set_theme(font='serif')

# %% [code]
%run preprocessing_final_analysis_DAY_20240107.py
%run lesion_props_20240107.py

# %% [code]
from preprocessing_final_analysis_DAY_20240107 import final_per, final_day, final_week, N_patients, final_day_classi, orientation_col, forcounting
from preprocessing_final_analysis_DAY_20240107 import draw_plots, draw_plots_humon

from lesion_props_20240107 import lesion_prop, les_orientation_col

# %% [code]
for i in range(len(les_orientation_col)):
    ori = lesion_prop.loc[:, 'Orientation'].iloc[i]
    if final_day_classi.loc[:,'Treated hand'].iloc[i] == 2:
        les_orientation_col.iloc[i] = -ori

lesion_prop['Orientation'] = les_orientation_col

# %% [code]
data = final_day_classi[final_day_classi['classi score 24']==1].copy()
new_loc = np.empty([len(data), 2])
new_loc.fill(np.nan)
new_loc = pd.DataFrame(new_loc, columns=["x_o", "y_o"])
f = 0
for pt, score in enumerate(data['classi score 24']):
    if np.isnan(data.iloc[pt].loc['Orientation']):
        continue
    x = data.iloc[pt].loc['LatMed DRT_ndec'] - data.iloc[pt].loc['LatMed Lesion']
    y = data.iloc[pt].loc['AntPos Lesion'] - data.iloc[pt].loc['AntPos DRT_ndec']
    ori = data.iloc[pt].loc['Orientation']
    if x < 0:
        alpha = np.pi + (np.arctan(y / x) - np.deg2rad(ori))
    else:
        alpha = np.arctan(y / x) - np.deg2rad(ori)

    dist = np.sqrt(x ** 2 + y ** 2)

    y_o = (np.sin(alpha) * dist)
    x_o = (np.cos(alpha) * dist)
    new_loc.loc[pt,"x_o"] = x_o
    new_loc.loc[pt,"y_o"] = y_o
    f += 1

new_loc.reset_index(drop=True)

# %% [markdown]
## Successful Treatments Linear Regression - All Parameters ##

# %% [code]
from sklearn.model_selection import train_test_split
from sklearn.model_selection import LeaveOneOut
from sklearn.model_selection import cross_validate, cross_val_predict
from sklearn.decomposition import PCA

# Choosing the dataset:
data = final_day_classi[final_day_classi['classi score 24']==1].copy().drop(labels=final_day_classi[final_day_classi['serial number']== 'A066'].index, axis=0).reset_index(drop=True)

data.loc[:, 'AP_DM'] = data.loc[:, 'AntPos ML'].copy()/data.loc[:, 'AntPos DRT_ndec'].copy()
data.loc[:, 'LM_DM'] = data.loc[:, 'LatMed DRT_ndec'].copy()/data.loc[:, 'LatMed ML'].copy()
data.loc[:, 'AP_DP'] = data.loc[:, 'AntPos PT'].copy()/data.loc[:, 'AntPos DRT_ndec'].copy()
data.loc[:, 'LM_DP'] = data.loc[:, 'LatMed DRT_ndec'].copy()/data.loc[:, 'LatMed PT'].copy()
data.loc[:, 'LM_PM'] = data.loc[:, 'LatMed PT'].copy()/data.loc[:, 'LatMed ML'].copy()
data.loc[:, 'AP_PM'] = data.loc[:, 'AntPos PT'].copy()/data.loc[:, 'AntPos ML'].copy()

data.loc[:, 'x_les'] = data.loc[:, 'LatMed DRT_ndec'].copy() - data.loc[:, 'LatMed Lesion'].copy()
data.loc[:, 'y_les'] = data.loc[:, 'AntPos Lesion'].copy() - data.loc[:, 'AntPos DRT_ndec'].copy()

data = pd.concat([data.loc[:, 'LatMed DRT_ndec':'D2'], data.loc[:, 'position - axial':'position - coronal'], data.loc[:, 'AP_DM':'y_les'], new_loc], axis=1)

data_nonan = data.dropna().astype('float64').reset_index(drop=True).round(decimals=2)
param = data_nonan.loc[:,['LatMed DRT_ndec', 'AntPos DRT_ndec', 'AP_DM', 'AP_DP', 'LM_DM', 'LM_DP', 'LM_PM', 'AP_PM', 'Orientation']]  #

les_loc = data_nonan.loc[:,['x_les', 'y_les']]

x_train = param
y_train = les_loc


# Leave-one-out and LR:
cv = LeaveOneOut()
lin_reg = linear_model.LinearRegression()
y_pred = cross_val_predict(lin_reg, x_train, y_train, cv=cv, n_jobs=-1)

# LR:
lin_reg = linear_model.LinearRegression()
lin_reg.fit(x_train, y_train)
les_pred = lin_reg.predict(x_train)

print('Model train (no val):')
print('R2: ', lin_reg.score(x_train, y_train))

print('Mean distance from truth:', np.mean(np.sqrt((les_pred[:,0]-les_loc.iloc[:,0])**2 + (les_pred[:,1]-les_loc.iloc[:,1])**2)))
print('STD:', np.std(np.sqrt((les_pred[:,0]-les_loc.iloc[:,0])**2 + (les_pred[:,1]-les_loc.iloc[:,1])**2)))
dpt_1 = np.sqrt((les_pred[:,0]-les_loc.iloc[:,0])**2 + (les_pred[:,1]-les_loc.iloc[:,1])**2)
m = np.median(abs(les_pred-les_loc), axis=0).round(decimals=2)
m_q1 = np.percentile(abs(les_pred-les_loc), 25, axis=0).round(decimals=2)
m_q3 = np.percentile(abs(les_pred-les_loc), 75, axis=0).round(decimals=2)
print(m, m_q1, m_q3)

print('Validation:')
print('Mean distance from truth:', np.mean(np.sqrt((y_pred[:,0]-les_loc.iloc[:,0])**2 + (y_pred[:,1]-les_loc.iloc[:,1])**2)))
print('STD:', np.std(np.sqrt((y_pred[:,0]-les_loc.iloc[:,0])**2 + (y_pred[:,1]-les_loc.iloc[:,1])**2)))
print(np.mean(abs(y_pred-les_loc), axis=0))
print(np.std(abs(y_pred-les_loc), axis=0))
m = np.median(abs(y_pred-les_loc), axis=0).round(decimals=2)
m_q1 = np.percentile(abs(y_pred-les_loc), 25, axis=0).round(decimals=2)
m_q3 = np.percentile(abs(y_pred-les_loc), 75, axis=0).round(decimals=2)
print(m, m_q1, m_q3)
print(len(x_train))

# %% [code]
rr = lin_reg.score(x_train, y_train)
MSE = mean_squared_error(les_loc, les_pred)
m = np.median(abs(les_pred-les_loc), axis=0).round(decimals=2)
m_q1 = np.percentile(abs(les_pred-les_loc), 25, axis=0).round(decimals=2)
m_q3 = np.percentile(abs(les_pred-les_loc), 75, axis=0).round(decimals=2)
# MSE_std = np.std(m.to_numpy())
mean_dist = np.mean(np.sqrt((les_pred[:,0]-les_loc.iloc[:,0])**2 + (les_pred[:,1]-les_loc.iloc[:,1])**2))
std_dist = np.std(np.sqrt((les_pred[:,0]-les_loc.iloc[:,0])**2 + (les_pred[:,1]-les_loc.iloc[:,1])**2))
med = np.median(np.sqrt((les_pred[:,0]-les_loc.iloc[:,0])**2 + (les_pred[:,1]-les_loc.iloc[:,1])**2))
sns.set_theme(palette=None)
palette = itertools.cycle(sns.color_palette('inferno', 11))
plt.figure(figsize=(10,7))
for i in range(len(les_loc)):
    color=next(palette)
    a = plt.scatter(data=les_loc, x=les_loc['x_les'].values[i], y=les_loc['y_les'].values[i], color=color, alpha=0.5, marker='o', s=75)
    b = plt.scatter(data=les_pred, x=les_pred[i,0], y=les_pred[i,1], color=color, alpha=0.5, marker='+', s=90)

st = plt.suptitle('Success Treatments 2Y', fontsize=24, fontweight='bold')
st.set_position([0.51, 0.975])
t = plt.title('Mean Distnace (Model - Lesion) = %.2f $\pm$ %.2fmm, R$^2$ = %.2f' % (mean_dist, std_dist, rr), linespacing=1.5, y=1, fontsize=14)

plt.xlabel('a (mm)', fontsize=14)
plt.ylabel('b (mm)', fontsize=14)

point1 = Line2D([0], [0], label='Lesion', marker='o', markersize=9, color='k', linestyle='', alpha=0.4)
point2 = Line2D([0], [0], label='Prediction', marker='+', markersize=9, color='k', linestyle='', alpha=0.4)

handles = [point1, point2]
plt.legend(handles=handles, fontsize=14)
plt.show()
print(m, m_q1, m_q3)

# %% [markdown]
### Unsuccessful Treatments Linear Regression - All Parameters ###

# %% [code]
data_0 = final_day_classi[final_day_classi['classi score 24']==0].copy()

data_0.loc[:, 'AP_DM'] = data_0.loc[:, 'AntPos ML'].copy()/data_0.loc[:, 'AntPos DRT_ndec'].copy()
data_0.loc[:, 'LM_DM'] = data_0.loc[:, 'LatMed DRT_ndec'].copy()/data_0.loc[:, 'LatMed ML'].copy()
data_0.loc[:, 'AP_DP'] = data_0.loc[:, 'AntPos PT'].copy()/data_0.loc[:, 'AntPos DRT_ndec'].copy()
data_0.loc[:, 'LM_DP'] = data_0.loc[:, 'LatMed DRT_ndec'].copy()/data_0.loc[:, 'LatMed PT'].copy()
data_0.loc[:, 'LM_PM'] = data_0.loc[:, 'LatMed PT'].copy()/data_0.loc[:, 'LatMed ML'].copy()
data_0.loc[:, 'AP_PM'] = data_0.loc[:, 'AntPos PT'].copy()/data_0.loc[:, 'AntPos ML'].copy()
data_0.loc[:, 'x_les'] = data_0.loc[:, 'LatMed DRT_ndec'].copy() - data_0.loc[:, 'LatMed Lesion'].copy()
data_0.loc[:, 'y_les'] = data_0.loc[:, 'AntPos Lesion'].copy() - data_0.loc[:, 'AntPos DRT_ndec'].copy()

data_0 = pd.concat([data_0.loc[:, 'LatMed DRT_ndec':'D2'], data_0.loc[:, 'position - axial':'position - coronal'], data_0.loc[:, 'AP_DM':'y_les']], axis=1)
data_nonan_0 = data_0.dropna().astype('float64').reset_index(drop=True).round(decimals=2)
param_0 = data_nonan_0.loc[:,['LatMed DRT_ndec', 'AntPos DRT_ndec', 'AP_DM', 'AP_DP', 'LM_DM', 'LM_DP', 'LM_PM', 'AP_PM', 'Orientation']]  #
les_loc_0 = data_nonan_0.loc[:,['x_les', 'y_les']]

les_pred_0 = lin_reg.predict(param_0)

print(lin_reg.score(param_0, les_loc_0))
print(mean_squared_error(les_loc_0, les_pred_0))
print(abs(les_pred_0-les_loc_0))
print(np.mean(np.sqrt((les_pred_0[:,0]-les_loc_0.iloc[:,0])**2 + (les_pred_0[:,1]-les_loc_0.iloc[:,1])**2)))
print(np.median(np.sqrt((les_pred_0[:,0]-les_loc_0.iloc[:,0])**2 + (les_pred_0[:,1]-les_loc_0.iloc[:,1])**2)))
print(np.sqrt((les_pred_0[:,0]-les_loc_0.iloc[:,0])**2 + (les_pred_0[:,1]-les_loc_0.iloc[:,1])**2))
dpt_0 = np.sqrt((les_pred_0[:,0]-les_loc_0.iloc[:,0])**2 + (les_pred_0[:,1]-les_loc_0.iloc[:,1])**2)

# %% [code]
sns.histplot(dpt_0, binwidth=0.25)
sns.histplot(dpt_1, binwidth=0.3)

# %% [code]
rr = lin_reg.score(param_0, les_loc_0)
MSE_0 = mean_squared_error(les_loc_0, les_pred_0)

m_0 = np.median(abs(les_pred_0-les_loc_0)**2, axis=0).round(decimals=2)
m_0_q1 = np.percentile(abs(les_pred_0-les_loc_0)**2, 25, axis=0).round(decimals=2)
m_0_q3 = np.percentile(abs(les_pred_0-les_loc_0)**2, 75, axis=0).round(decimals=2)

mean_dist_0 = np.mean(np.sqrt((les_pred_0[:,0]-les_loc_0.iloc[:,0])**2 + (les_pred_0[:,1]-les_loc_0.iloc[:,1])**2))
std_dist_0 = np.std(np.sqrt((les_pred_0[:,0]-les_loc_0.iloc[:,0])**2 + (les_pred_0[:,1]-les_loc_0.iloc[:,1])**2))
med_0 = np.median(np.sqrt((les_pred_0[:,0]-les_loc_0.iloc[:,0])**2 + (les_pred_0[:,1]-les_loc_0.iloc[:,1])**2))
sns.set_theme(palette=None)
palette = itertools.cycle(sns.color_palette('inferno', 11))
plt.figure(figsize=(10,7))
for i in range(len(les_loc_0)):
    color=next(palette)
    a = plt.scatter(data=les_loc_0, x=les_loc_0['x_les'].values[i], y=les_loc_0['y_les'].values[i], color=color, alpha=0.5, marker='o', s=75)
    b = plt.scatter(data=les_pred_0, x=les_pred_0[i,0], y=les_pred_0[i,1], color=color, alpha=0.5, marker='+', s=90)

st = plt.suptitle('Fail Treatments 2Y', fontsize=24, fontweight='bold')
st.set_position([0.51, 0.975])
t = plt.title('Mean Distnace (Model - Lesion) = %.2f $\pm$ %.2fmm, R$^2$ = %.2f' % (mean_dist_0, std_dist_0, rr), linespacing=1.5, y=1, fontsize=14)
plt.xlabel('a (mm)', fontsize=14)
plt.ylabel('b (mm)', fontsize=14)

point1 = Line2D([0], [0], label='Lesion', marker='o', markersize=9, color='k', linestyle='', alpha=0.4)
point2 = Line2D([0], [0], label='Prediction', marker='+', markersize=9, color='k', linestyle='', alpha=0.4)

handles = [point1, point2]
plt.legend(handles=handles, fontsize=14)
plt.show()
print(m_0, m_0_q1, m_0_q3)

# %% [code]
# % suc/fail error model < 0.5:
suc_05 = sum(dpt_1 < 0.5)
fail_05 = sum(dpt_0 < 0.5)
print('% success treatments with error < 0.5 out of all treatments with error < 0.5: ', round((suc_05/(suc_05+fail_05))*100, 2), '% (', suc_05, ')')
print('% success treatments with error < 0.5 out of all successful treatments: ', round((suc_05/(len(dpt_1)))*100, 2), '%')
print('% fail treatments with error < 0.5 out of all treatments with error < 0.5: ', round((fail_05/(suc_05+fail_05))*100, 2), '% (', fail_05, ')')
print('% fail treatments with error < 0.5 out of all fail treatments: ', round((fail_05/(len(dpt_0)))*100, 2), '%')

# % suc/fail error model > 1:
suc_1 = sum(dpt_1 > 1)
fail_1 = sum(dpt_0 > 1)
print('% success treatments with error > 1 out of all treatments with error > 1: ', round((suc_1/(suc_1+fail_1))*100, 2), '% (', suc_1, ')')
print('% success treatments with error > 1 out of all successful treatments: ', round((suc_1/(len(dpt_1)))*100, 2), '%')
print('% fail treatments with error > 1 out of all treatments with error > 1: ', round((fail_1/(suc_1+fail_1))*100, 2), '% (', fail_1, ')')
print('% fail treatments with error > 1 out of all fail treatments: ', round((fail_1/(len(dpt_0)))*100, 2), '%')

# %% [markdown]
### Successful with Predicted Unsuccessful

# %% [code]
les_pred_0 = pd.DataFrame(les_pred_0, columns=['A', 'B'])
sns.set_theme(palette=None)
plt.figure(figsize=(10,7))
a = plt.scatter(data=les_loc, x='x_les', y='y_les', color='darkorange', alpha=0.5, marker='o', s=75)
b = plt.scatter(data=les_pred_0, x='A', y='B', color='royalblue', alpha=0.5, marker='+', s=90)

st = plt.suptitle('Model - Unsuccessful Treatments', fontsize=24, fontweight='bold')
st.set_position([0.51, 1.07])
t = plt.title('Average Lesion Distnace from Prediction=%.2fmm\nSTD Lesion Distance from Prediction=%.2fmm' % (mean_dist_0, std_dist_0), linespacing=1.5, y=1.02, fontsize=14)
plt.xlabel('a (mm)', fontsize=14)
plt.ylabel('b (mm)', fontsize=14)

point1 = Line2D([0], [0], label='True Successful Treatments', marker='o', markersize=9, color='darkorange', linestyle='', alpha=0.5)
point2 = Line2D([0], [0], label='Predicted Unsuccessful Treatments', marker='+', markersize=9, color='royalblue', linestyle='', alpha=0.5)

handles = [point1, point2]
plt.legend(handles=handles, fontsize=14)
plt.show()
